# Supplementary material for: Genome-wide DNA methylation comparison between live human brain and peripheral tissues within individuals
Source: Transl Psychiatry. 2019 Jan 31;9:47. doi: 10.1038/s41398-019-0376-y (PMC6355837; doi:10.1038/s41398-019-0376-y)
Supplement: Supplementary file 7 — Supplemental Table 1 [file 41398_2019_376_MOESM7_ESM.xlsx]

## Sheet: Sheet1
Supplemental Table 1. Subject and brain sample characteristics from both the 450K and EPIC datasets.
						Day(s) after surgery for peripheral sample collection
Subject	Sex	Age	Brain region	Pathology report	Platform	Saliva	Blood	Buccal
101	female	50	Temporal cortex	Gliosis	EPIC, 450K	638	-1	638
102	female	46	Hippocampus	Hippocampal mesial sclerosis	EPIC, 450K	309	-127	309
103	female	31	Temporal cortex, hippocampus (450K only), amygdala (450K only)	Tcx: mesial temporal sclerosis and suggestive FCD; Hip: mesial temporal sclerosis; Amy: focal hemorrhage and granulation tissue consistent with prior electrode placement	EPIC, 450K	362	2	362
104	female	51	Temporal cortex, hippocampus (450K only), amygdala (450K only)	Tcx: mild gliosis; Hip: mild patchy gliosis; Amy: mild gliosis	EPIC, 450K	263	0	263
105	female	28	Frontal cortex	FCD type IIb	EPIC, 450K	222	0	222
106	male	61	Temporal cortex, hippocampus (450K only), amygdala (450K only)	Tcx: Patchy gliosis; Hip: active focal seizures	EPIC, 450K	2	0	215
107	male	43	Occipital area	FCD type IIb	EPIC	198	0	198
108	male	40	Temporal cortex	Gliosis and changes related to recent dural grid monitoring, possible ganglioglioma	EPIC	241	0	241
109	male	7	Occipital area	FCD type Ic and gliosis	EPIC	23	0	23
110	male	17	Temporal pole	FCD type I and white matter gliosis	EPIC	3	0	3
111	female	14	Medial frontal ventral cortex	Encephalomalacia, gliosis, and reactive changes consistent with site of previous surgery	EPIC	3	0	3
112	male	31	Left frontal	Meningeal fibrosis with chronic inflammation and cortical gliosis with linear gliotic scar through cortex	EPIC	2	0	2
113	male	36	Hippocampus head	Mild gliosis	EPIC	2	0	2
114	male	30	Lateral temporal cortex	Patchy mild gliosis	EPIC	3	0	3
115	male	24	Hippocampus	Cortex with mild neuronal heterotopia and mild patchy gliosis	EPIC	2	0	2
116	male	34	Lateral temporal cortex	Patchy moderate gliosis and focal meningitis secondary to electrode placement	EPIC	2	0	2
117	female	49	Inferior lateral temporal cortex	FCD type Ic and white matter gliosis	EPIC	2	0	2
118	male	5	Frontal cortex	FCD type I	EPIC	4	0	4
119	male	38	Hippocampus	White matter and cortical gliosis and subacute infarct	EPIC	2	0	2
120	male	11	Temporal pole	Cortical and white matter gliosis	EPIC	122	0	14
121	male	5	Temporal pole	Neuroglial tissue without definitive diagnostic abnormality, probable ganglioglioma	EPIC	4	0	4
122	male	18	Frontal Lobe	FCD type IIb	450K	0	pre-unknown	NA
123	male	35	Frontal Lobe	Mild gliosis	450K	2	2	NA
124	male	29	Insular cortex	Cavernoma	450K	0 (pre)	0 (pre)	NA
125*	female	43	Hippocampus	Anaplastic oligodendroglioma (WHO grade III)	450K	2	2	NA
126*	male	60	Frontal lobe	Oligodendroglioma (WHO grade II)	450K	1	1	NA
127	male	33	Temporal Cortex, hippocampus, amygdala	Tcx: patchy gliosis; Hip: mesial temporal sclerosis; Amy: foci of abnormal neuronal clustering (microdysgenesis)	450K	2	0	NA
*Subjects 125 and 126 were removed from downstream analyses due to pathological reports of oligodendroglioma. Day 0 is indicative of samples taken the day of surgery; those taken before surgery the day of are labeled “’pre”). FCD: focal cortical dysplasia, Tcx: temporal cortex, Amy: amygdala, Hip: hippocampus.
