# Supplementary material for: Genome-wide DNA methylation comparison between live human brain and peripheral tissues within individuals
Source: Transl Psychiatry. 2019 Jan 31;9:47. doi: 10.1038/s41398-019-0376-y (PMC6355837; doi:10.1038/s41398-019-0376-y)
Supplement: Supplementary file 8 — Supplemental Table 2 [file 41398_2019_376_MOESM8_ESM.xlsx]

## Sheet: Sheet1
Supplemental Table 2. Nested primers used for PCR and sequencing primers for pyrosequencing.
Outer primers		Inner primers		Sequencing primer
hGFAP_1_For	CGAATACCAAAACCCAAACG	hGFAP_1_For	AGGTTATGTTAGGGGGTGT	hGFAP_seq1	AGTAGGATGGAGAGG
hGFAP_1_Rev	TGGCGTGTTTAGGAAGTTTTG	hGFAP_1_Rev	/5Biosg/CCAAACCCCCCACCATCA
hGFAP_2_For	ATAAATGGGTGAGGGGATTG	hGFAP_2_For	GGAGGGAGTAGATGGATTTGAAG	hGFAP_seq2.1	GGAAATAAATTTTTAGTGGGAG
hGFAP_2_Rev	TCACCCCTTCCTTATCTAACCTC	hGFAP_2_Rev	/5Biosg/CCAAAAACCAAACCTTAACAACTC	hGFAP_seq2.2	GAGAAGGAGGGGTGG
				hGFAP_seq2.3	GGGGAGTTGTAGGAATAAAG
hGFAP_3_For	TTGTTAGGTTGGGGTGTAATG	hGFAP_3_For	ATGGGTTTTTAGGAAGGTATTTGAGG	hGFAP_seq3	TTTGAGGGGGGTTGG
hGFAP_3_Rev	TTACGCCACTACACTCCAACC	hGFAP_3_Rev	/5Biosg/CCCCAAAACCTCCTCTTCA
hGFAP_4_For	GGTGTGTGTTATTATACGTGGTTG	hGFAP_4.1_For	ATGTTGTTTAGGTTGGTTTAGAAT	hGFAP_seq4.1	AGTTTTTTAAAGTGTTGGAA
hGFAP_4_Rev	CACCTCAACCTCCCGAATAAC	hGFAP_4.1_Rev	/5Biosg/TTCAAAATACTCTTTCCTATATCACTACT
		hGFAP_4.2_For	CACCACATTACCCAAACTAATC	hGFAP_seq4.2	TGGGAGGTTGAGGTG
		hGFAP_4.2_Rev	/5Biosg/CACCACATTACCCAAACTAATC
Inner primers biotinylated at the 5-prime end are denoted with /5Biosg/ at the start of the sequence. Outer primers were designed using Primer 3 (http://bioinfo.ut.ee/primer3-0.4.0/) while inner and sequencing primers were designed using PyroMark Assay Design software version 2.0 (Qiagen).
