# Supplementary material for: Genome-wide DNA methylation comparison between live human brain and peripheral tissues within individuals
Source: Transl Psychiatry. 2019 Jan 31;9:47. doi: 10.1038/s41398-019-0376-y (PMC6355837; doi:10.1038/s41398-019-0376-y)
Supplement: Supplementary file 9 — Supplemental Table 3 [file 41398_2019_376_MOESM9_ESM.xlsx]

## Sheet: Sheet1
Supplemental Table 3. Characteristics of the CpGs that surpassed the Bonferroni level of significance for the degree of correlation between brain and peripheral tissues.
cgid	blo.rho	blo.pval	SDblo	CHR	MAPINFO	UCSC_RefGene_Name	UCSC_RefGene_Accession	UCSC_RefGene_Group	Peripheral.tissue
cg00004031	0.849624	0	0.0420573	X	139770907				blood
cg00004073	0.864662	0	0.270631	2	237027592	AGAP1;AGAP1	NM_014914;NM_001037131	Body;Body	blood
cg00006848	0.837594	0	0.107776	X	146646784				blood
cg00011200	0.854135	0	0.220914	X	48380234	EBP;EBP	NM_006579;NM_006579	1stExon;5'UTR	blood
cg00016625	0.845113	0	0.0871939	16	33935639				blood
cg00017157	0.840602	0	0.330662	1	167127353				blood
cg00023507	0.854135	0	0.247035	6	33276465	TAPBP;TAPBP;TAPBP	NM_172209;NM_003190;NM_172208	Body;Body;Body	blood
cg00055434	0.833083	0	0.0302885	1	2415344	PLCH2	NM_014638	Body	blood
cg00059977	0.879699	0	0.0997017	8	2230584				blood
cg00060404	0.851128	0	0.298503	7	107423254	SLC26A3;SLC26A3	NM_000111;NM_000111	ExonBnd;Body	blood
cg00078927	0.881203	0	0.0442513	1	170822688	t			blood
cg00081729	0.84812	0	0.101843	1	240656737	GREM2	NM_022469	Body	blood
cg00101154	0.890226	0	0.20139	16	420108	MRPL28	NM_006428	Body	blood
cg00108056	0.887218	0	0.145666	X	153627317	RPL10;RPL10;SNORA70	NM_006013;NR_026898;NR_000011	Body;Body;TSS1500	blood
cg00114966	0.833083	0	0.153421	1	197893920	LHX9;LHX9	NM_020204;NM_001014434	Body;Body	blood
cg00123214	0.866165	0	0.189716	1	95703607	RWDD3;RWDD3	NM_001128142;NM_015485	Body;Body	blood
cg00124902	0.866165	0	0.261442	1	34645109	C1orf94;C1orf94	NM_001134734;NM_032884	Body;5'UTR	blood
cg00135841	0.878195	0	0.16018	22	18737348				blood
cg00139317	0.888722	0	0.258228	X	24665544	PCYT1B;PCYT1B;PCYT1B	NM_004845;NM_001163264;NM_001163265	TSS200;Body;TSS200	blood
cg00141550	0.887218	0	0.0490715	X	50027389	CCNB3;CCNB3	NM_033670;NM_033031	TSS200;TSS200	blood
cg00146240	0.87218	0	0.163809	15	62899159				blood
cg00151744	0.839098	0	0.201082	15	85891516				blood
cg00155535	0.87218	0	0.129221	12	132671473				blood
cg00179559	0.876692	0	0.12727	X	128249483				blood
cg00224761	0.887218	0	0.0450673	X	39187826	LINC01281	NR_038968	TSS1500	blood
cg00257789	0.855639	0	0.331026	2	3451506	TTC15	NM_016030	Body	blood
cg00258945	0.869173	0	0.383308	5	109180462	MAN2A1	NM_002372	Body	blood
cg00290607	0.875188	0	0.124597	11	67383545				blood
cg00293269	0.887218	0	0.33316	13	113422115	ATP11A;ATP11A	NM_015205;NM_032189	Body;Body	blood
cg00316420	0.864662	0	0.0542626	17	2593957	KIAA0664	NM_015229	Body	blood
cg00318166	0.840602	0	0.138908	4	190230730				blood
cg00332233	0.858647	0	0.264064	7	128561455				blood
cg00335297	0.855639	0	0.0972904	Y	24454527	RBMY1F;RBMY2FP	NM_152585;NR_002193	TSS1500;TSS1500	blood
cg00339008	0.84812	0	0.060934	7	44165485				blood
cg00339514	0.842105	0	0.160451	X	122316948	GRIA3;GRIA3;GRIA3	NM_000828;NM_007325;NM_001256743	TSS1500;TSS1500;TSS1500	blood
cg00343163	0.867669	0	0.257461	X	130926488	FIRRE	NR_026975	Body	blood
cg00389276	0.875188	0	0.136093	X	13062862	FAM9C	NM_174901	TSS200	blood
cg00391044	0.863158	0	0.162022	X	136510091				blood
cg00407452	0.833083	0	0.0876793	12	130343201	TMEM132D	NM_133448	Body	blood
cg00417819	0.840602	0	0.0539436	19	51108162	SNAR-F	NR_004384	TSS200	blood
cg00422909	0.849624	0	0.17022	2	113994578	PAX8-AS1;PAX8-AS1;PAX8;PAX8;PAX8;PAX8	NR_047570;NR_015377;NM_003466;NM_013953;NM_013952;NM_013992	Body;Body;Body;Body;Body;Body	blood
cg00436072	0.840602	0	0.0580618	X	69317880				blood
cg00439656	0.842105	0	0.37708	1	161024782	ARHGAP30;ARHGAP30;ARHGAP30;ARHGAP30	NM_181720;NM_001025598;NM_001287602;NM_001287600	Body;Body;Body;5'UTR	blood
cg00440075	0.854135	0	0.14986	X	23053793	PTCHD1-AS	NR_073010	Body	blood
cg00440468	0.843609	0	0.224449	1	19110768				blood
cg00441403	0.83609	0	0.150912	4	71063375	ODAM	NM_017855	Body	blood
cg00455738	0.851128	0	0.104761	X	103498075	ESX1	NM_153448	Body	blood
cg00470472	0.846617	0	0.0292755	X	10042971	WWC3	NM_015691	Body	blood
cg00474373	0.866165	0	0.223003	2	1625268				blood
cg00475322	0.866165	0	0.119145	7	917719	C7orf20	NM_015949	Body	blood
cg00510327	0.84812	0	0.0258562	X	73835412	RLIM;RLIM	NM_183353;NM_016120	TSS1500;TSS1500	blood
cg00511755	0.866165	0	0.0772428	4	57523706	HOPX;HOPX;HOPX;HOPX;HOPX	NM_032495;NM_001145460;NM_001145459;NM_139211;NM_139212	Body;Body;TSS1500;TSS1500;5'UTR	blood
cg00523628	0.842105	0	0.0919746	6	164137946				blood
cg00525383	0.887218	0	0.178378	X	136647793	ZIC3	NM_003413	TSS1500	blood
cg00531965	0.870677	0	0.0597005	X	6451812	VCX3A	NM_016379	Body	blood
cg00532122	0.837594	0	0.225897	4	56274131	TMEM165	NM_018475	Body	blood
cg00538420	0.845113	0	0.139262	X	107979988	IRS4	NM_003604	TSS1500	blood
cg00540400	0.833083	0	0.103616	15	79124168				blood
cg00541777	0.881203	0	0.144206	2	3652840	COLEC11;COLEC11;COLEC11;COLEC11;COLEC11;COLEC11;COLEC11;COLEC11;COLEC11;COLEC11;COLEC11	NM_001255989;NM_001255988;NM_001255987;NM_001255986;NR_045659;NM_001255985;NM_024027;NM_001255984;NM_001255983;NM_001255982;NM_199235	TSS1500;TSS1500;TSS1500;TSS1500;Body;Body;Body;Body;Body;Body;Body	blood
cg00553200	0.845113	0	0.0788034	X	153210234	RENBP	NM_002910	TSS200	blood
cg00570635	0.83609	0	0.221858	2	65355269	RAB1A;RAB1A	NM_004161;NM_015543	Body;Body	blood
cg00573203	0.839098	0	0.0483615	X	53106360	GPR173	NM_018969	Body	blood
cg00582864	0.833083	0	0.0588055	X	49779175	MIR502;CLCN5;CLCN5	NR_030226;NM_001127898;NM_001127899	TSS200;Body;Body	blood
cg00587228	0.839098	0	0.110955	19	613433	HCN2	NM_001194	Body	blood
cg00596207	0.87218	0	0.0882985	2	95537708	TEKT4	NM_144705	1stExon	blood
cg00598664	0.869173	0	0.0946178	X	152938750	PNCK;PNCK	NM_001039582;NM_001135740	Body;TSS200	blood
cg00638631	0.887218	0	0.217083	21	39039777	KCNJ6	NM_002240	Body	blood
cg00639080	0.837594	0	0.165106	X	114597919				blood
cg00651876	0.839098	0	0.0110073	5	14910023				blood
cg00654159	0.840602	0	0.0674715	16	32858241				blood
cg00662775	0.890226	0	0.046197	X	102840435	TCEAL4;TCEAL4;TCEAL4;TCEAL4;TCEAL4;TCEAL4;TCEAL4;TCEAL4;TCEAL4;TCEAL4;TCEAL4;TCEAL4;TCEAL4	NM_001300901;NM_001305840;NM_001006937;NM_001006935;NM_001305841;NM_024863;NM_001305842;NM_024863;NM_001305842;NM_001305840;NM_001006937;NM_001006935;NM_001305841	Body;1stExon;1stExon;1stExon;1stExon;1stExon;1stExon;5'UTR;5'UTR;5'UTR;5'UTR;5'UTR;5'UTR	blood
cg00669651	0.855639	0	0.0209772	18	46701585	DYM	NM_017653	Body	blood
cg00677141	0.879699	0	0.0311554	X	153400139				blood
cg00679624	0.842105	0	0.0952141	Y	17568445				blood
cg00688236	0.863158	0	0.109289	8	1921740	KBTBD11	NM_014867	TSS1500	blood
cg00689116	0.876692	0	0.172907	X	9983823	WWC3;WWC3	NM_015691;NM_015691	1stExon;5'UTR	blood
cg00704664	0.842105	0	0.354139	20	60500578	CDH4	NM_001794	Body	blood
cg00718752	0.87218	0	0.321775	3	46643208				blood
cg00722368	0.86015	0	0.0421611	X	139099320				blood
cg00730761	0.839098	0	0.261946	6	101113084	ASCC3	NM_006828	Body	blood
cg00737841	0.849624	0	0.11936	10	130726624				blood
cg00740803	0.87218	0	0.0893685	4	113143664				blood
cg00747739	0.83609	0	0.064553	17	20224800	CCDC144C	NR_023380	Body	blood
cg00748494	0.837594	0	0.134614	13	23412343				blood
cg00761330	0.882707	0	0.126555	16	1132015				blood
cg00769064	0.83609	0	0.103413	X	136650951	ZIC3	NM_003413	Body	blood
cg00771494	0.84812	0	0.0826911	X	153594859	FLNA;FLNA	NM_001110556;NM_001456	Body;Body	blood
cg00774458	0.861654	0	0.0762193	6	30692051	TUBB	NM_178014	Body	blood
cg00790055	0.839098	0	0.11821	1	8716608	RERE;RERE	NM_001042681;NM_012102	5'UTR;5'UTR	blood
cg00811210	0.833083	0	0.302641	2	40064822				blood
cg00814218	0.87218	0	0.332948	14	37445440	SLC25A21;SLC25A21	NM_030631;NM_001171170	Body;Body	blood
cg00839517	0.878195	0	0.138773	X	47497665	ELK1;ELK1;ELK1	NM_001114123;NM_005229;NM_001257168	Body;Body;Body	blood
cg00841008	0.885714	0	0.358361	20	36818329				blood
cg00845806	0.885714	0	0.239691	X	154445068	VBP1	NM_003372	Body	blood
cg00845930	0.863158	0	0.008992	1	8021937	PARK7;PARK7	NM_001123377;NM_007262	5'UTR;5'UTR	blood
cg00853216	0.873684	0	0.300872	11	16456191	SOX6	NM_033326	5'UTR	blood
cg00854043	0.885714	0	0.0468731	14	20136693				blood
cg00864171	0.852632	0	0.084007	11	67383662				blood
cg00871487	0.833083	0	0.144501	5	170288779	RANBP17	NM_022897	TSS200	blood
cg00888402	0.834586	0	0.341528	17	33772796	SLFN13	NM_144682	5'UTR	blood
cg00888842	0.869173	0	0.0830223	X	150111603				blood
cg00902417	0.851128	0	0.0810818	17	15492168	CDRT1	NM_006382	3'UTR	blood
cg00910408	0.852632	0	0.126321	X	145306045				blood
cg00910586	0.873684	0	0.131919	8	54522246				blood
cg00920314	0.882707	0	0.137639	X	84189177	UBE2DNL	NR_024062	Body	blood
cg00933162	0.875188	0	0.0792908	X	55024263				blood
cg00936435	0.83609	0	0.0837569	X	55187903	FAM104B;FAM104B;FAM104B;FAM104B;FAM104B;FAM104B;FAM104B;FAM104B	NM_001166700;NM_001166701;NM_138362;NR_030722;NM_001166704;NM_001166699;NM_001166702;NM_001166703	TSS1500;TSS1500;TSS1500;TSS1500;TSS1500;TSS1500;TSS1500;TSS1500	blood
cg00944873	0.870677	0	0.193107	6	24646780	KIAA0319;KIAA0319;KIAA0319;KIAA0319;KIAA0319	NM_001168375;NM_001168376;NM_001168374;NM_001168377;NM_014809	TSS1500;TSS1500;TSS1500;TSS1500;TSS1500	blood
cg00949658	0.84812	0	0.0986258	X	133944482	FAM122C;FAM122C;FAM122C;FAM122C;FAM122C;FAM122C;FAM122C	NM_001170784;NM_001170783;NM_001170781;NM_001170780;NM_001170782;NM_138819;NM_001170779	Body;Body;3'UTR;Body;Body;Body;Body	blood
cg00968488	0.890226	0	0.344397	5	103876192				blood
cg00986391	0.849624	0	0.0177412	1	144617131	NBPF8;NBPF9;NBPF9;NBPF8;NBPF20;NBPF8;NBPF8;NBPF9;NBPF9;NBPF8	NM_001037501;NM_001277444;NM_001037675;NR_102404;NM_001278267;NR_102404;NR_102405;NM_001037675;NM_001277444;NM_001037501	ExonBnd;ExonBnd;ExonBnd;ExonBnd;Body;Body;Body;Body;Body;Body	blood
cg00997387	0.857143	0	0.233607	1	233363393	PCNXL2	NM_014801	Body	blood
cg01017244	0.846617	0	0.115767	2	74357527				blood
cg01022724	0.852632	0	0.0422968	X	154011265	MPP1;MPP1;MPP1;MPP1	NM_001166462;NM_002436;NM_001166461;NM_001166460	Body;Body;Body;Body	blood
cg01035781	0.834586	0	0.140828	X	154383040				blood
cg01038820	0.846617	0	0.0299741	X	42110895				blood
cg01044608	0.881203	0	0.0086047	19	57831834	ZNF543	NM_213598	TSS200	blood
cg01055691	0.867669	0	0.37244	3	115376349	GAP43;GAP43	NM_002045;NM_001130064	Body;5'UTR	blood
cg01073572	0.839098	0	0.266588	Y	16924422	NLGN4Y;NLGN4Y;NLGN4Y	NR_028318;NM_014893;NR_028319	Body;Body;Body	blood
cg01074083	0.851128	0	0.285964	16	17516862	XYLT1	NM_022166	Body	blood
cg01079515	0.866165	0	0.16681	3	195576629				blood
cg01081395	0.849624	0	0.375935	1	65761642	DNAJC6;DNAJC6	NM_001256865;NM_014787	5'UTR;Body	blood
cg01110291	0.843609	0	0.147038	22	20402637				blood
cg01114163	0.852632	0	0.13579	5	1856713				blood
cg01124132	0.890226	0	0.167651	22	32599511	RFPL2;RFPL2;RFPL2	NM_001098527;NM_001159545;NM_001159546	TSS200;5'UTR;TSS1500	blood
cg01128039	0.866165	0	0.295165	20	1584666	SIRPB1;SIRPB1;SIRPB1	NM_001135844;NM_006065;NM_001083910	Body;Body;Body	blood
cg01134260	0.857143	0	0.0731498	7	63924733				blood
cg01147612	0.882707	0	0.0139544	11	9807043	SBF2-AS1;SBF2	NR_036485;NM_030962	Body;Body	blood
cg01156568	0.842105	0	0.0688456	6	87849235				blood
cg01167628	0.852632	0	0.0417997	16	33956457				blood
cg01176653	0.875188	0	0.40226	18	11761979	GNAL;GNAL;GNAL	NM_182978;NM_001142339;NM_001261443	Body;Body;Body	blood
cg01193368	0.876692	0	0.0990093	7	56855195				blood
cg01200585	0.837594	0	0.0436961	1	228362443	C1orf69	NM_001010867	Body	blood
cg01220934	0.842105	0	0.0471234	21	15488153	LIPI;LIPI;LIPI;LIPI;LIPI	NM_001303001;NM_198996;NM_001302999;NM_001302998;NM_001303000	Body;Body;Body;Body;Body	blood
cg01228342	0.870677	0	0.00874003	3	71779135	EIF4E3;EIF4E3;EIF4E3	NM_173359;NM_001134650;NM_001134649	5'UTR;TSS1500;5'UTR	blood
cg01251603	0.839098	0	0.110647	15	26874098	GABRB3;GABRB3	NM_000814;NM_021912	Body;Body	blood
cg01254501	0.854135	0	0.185741	20	49175308	PTPN1;PTPN1	NM_001278618;NM_002827	5'UTR;Body	blood
cg01267068	0.875188	0	0.168567	2	731158				blood
cg01280698	0.888722	0	0.34118	7	37298173	ELMO1;ELMO1;ELMO1	NM_001206480;NM_014800;NM_001206482	Body;Body;Body	blood
cg01288748	0.849624	0	0.0301928	22	22577105				blood
cg01295646	0.885714	0	0.200079	8	2075820	MYOM2	NM_003970	Body	blood
cg01296877	0.87218	0	0.335036	1	2274955	MORN1	NM_024848	Body	blood
cg01323448	0.849624	0	0.109776	X	63576294	MTMR8	NM_017677	Body	blood
cg01326421	0.869173	0	0.306327	20	4983091	SLC23A2;SLC23A2	NM_203327;NM_005116	5'UTR;TSS1500	blood
cg01326874	0.890226	0	0.336175	19	21264999	ZNF714;ZNF714;ZNF714;ZNF714;ZNF714	NM_182515;NM_182515;NR_117088;NR_117087;NR_117086	1stExon;5'UTR;Body;Body;Body	blood
cg01332212	0.84812	0	0.21205	X	130926596	FIRRE	NR_026975	Body	blood
cg01339752	0.837594	0	0.103252	11	73433318	RAB6A;RAB6A;RAB6A;RAB6A	NM_001243719;NM_198896;NM_002869;NM_001243718	Body;Body;Body;Body	blood
cg01342901	0.83609	0	0.294073	X	118892768	ANKRD58	NM_001105576	1stExon	blood
cg01347695	0.83609	0	0.0992739	X	18308390	SCML2;SCML2	NR_033717;NM_006089	Body;Body	blood
cg01350803	0.884211	0	0.307905	7	157260189				blood
cg01373750	0.845113	0	0.0175231	X	27825843	MAGEB10	NM_182506	TSS1500	blood
cg01378151	0.84812	0	0.0186506	5	165733	PLEKHG4B	NM_052909	Body	blood
cg01408260	0.854135	0	0.157872	X	103216565	TMSB15B;MIR1256	NM_194324;NR_031657	TSS1500;Body	blood
cg01418896	0.879699	0	0.130407	7	153108684				blood
cg01426195	0.878195	0	0.0953298	3	39028469				blood
cg01426251	0.845113	0	0.0599894	X	37001669				blood
cg01443141	0.834586	0	0.107481	X	20400501				blood
cg01472026	0.839098	0	0.27155	X	101187257	ZMAT1	NM_001011657	TSS1500	blood
cg01483656	0.863158	0	0.2376	19	21264896	ZNF714	NM_182515	TSS200	blood
cg01488378	0.83609	0	0.189255	X	48769307	SLC35A2;SLC35A2;SLC35A2	NM_001042498;NM_001032289;NM_005660	TSS200;TSS1500;TSS1500	blood
cg01491428	0.858647	0	0.320675	16	2334163	ABCA3	NM_001089	Body	blood
cg01512069	0.890226	0	0.085484	4	190579472	LINC01262	NR_121679	TSS1500	blood
cg01512230	0.849624	0	0.184067	14	56654345	PELI2	NM_021255	Body	blood
cg01519985	0.843609	0	0.0599912	X	100644559	RPL36A;RPL36A-HNRNPH2;RPL36A-HNRNPH2;RPL36A;BTK	NM_021029;NM_001199974;NM_001199973;NM_001199972;NM_001287344	TSS1500;TSS1500;TSS1500;TSS1500;Body	blood
cg01521131	0.870677	0	0.290571	6	31237664	HLA-C	NM_002117	Body	blood
cg01524723	0.869173	0	0.0287585	3	193718032				blood
cg01537571	0.86015	0	0.121488	15	102193344	TM2D3;TM2D3	NM_025141;NM_078474	TSS1500;TSS1500	blood
cg01562833	0.842105	0	0.249395	X	133684080				blood
cg01567173	0.867669	0	0.0529507	1	240118350				blood
cg01588581	0.845113	0	0.160089	2	241832900	C2orf54;C2orf54	NM_024861;NM_001085437	TSS1500;Body	blood
cg01603921	0.870677	0	0.0841184	2	91635595				blood
cg01615050	0.875188	0	0.205032	6	25882559				blood
cg01624173	0.87218	0	0.172621	14	75981868				blood
cg01646869	0.842105	0	0.226444	7	2232877	MAD1L1;MAD1L1;MAD1L1;MAD1L1;MAD1L1	NM_001304524;NM_001304523;NM_001013837;NM_001013836;NM_003550	Body;Body;Body;Body;Body	blood
cg01655658	0.83609	0	0.205327	6	30227583	HLA-L	NR_027822	Body	blood
cg01659678	0.875188	0	0.0956657	X	110508340	CAPN6	NM_014289	5'UTR	blood
cg01671070	0.84812	0	0.204395	X	101410339	BEX5;BEX5	NM_001012978;NM_001159560	5'UTR;5'UTR	blood
cg01691339	0.846617	0	0.160864	X	130926169	FIRRE	NR_026975	Body	blood
cg01704252	0.885714	0	0.0407912	7	56889000				blood
cg01707391	0.866165	0	0.167801	16	86630430				blood
cg01716830	0.876692	0	0.183735	10	47729406				blood
cg01719566	0.878195	0	0.132525	12	8380296	FAM90A1	NM_018088	TSS200	blood
cg01720947	0.869173	0	0.0895001	14	106379924				blood
cg01733439	0.843609	0	0.259704	X	49042949	PRICKLE3	NM_006150	TSS200	blood
cg01756638	0.833083	0	0.194912	X	154444356	VBP1	NM_003372	TSS1500	blood
cg01757068	0.870677	0	0.122791	6	76642018	IMPG1;IMPG1	NM_001282368;NM_001563	Body;Body	blood
cg01762011	0.840602	0	0.161164	X	139173393				blood
cg01777861	0.861654	0	0.108484	4	56023843				blood
cg01783736	0.864662	0	0.204858	2	95454741	ANKRD20B	NR_003366	Body	blood
cg01784928	0.858647	0	0.043906	14	77647704	TMEM63C	NM_020431	TSS1500	blood
cg01786704	0.863158	0	0.0995696	15	25123688	SNRPN;SNRPN;SNRPN;SNRPN	NM_022805;NM_022808;NM_022807;NM_022806	5'UTR;5'UTR;5'UTR;5'UTR	blood
cg01794156	0.861654	0	0.101875	11	397077	PKP3	NM_007183	Body	blood
cg01804836	0.864662	0	0.0513419	X	102565738	BEX2;BEX2;BEX2;BEX2;BEX2;BEX2	NM_001168399;NM_032621;NM_001168400;NM_001168401;NM_001168399;NM_001168400	1stExon;5'UTR;5'UTR;5'UTR;5'UTR;1stExon	blood
cg01813171	0.83609	0	0.100653	6	29762010	HCG4	NR_002139	TSS1500	blood
cg01826367	0.846617	0	0.069122	1	224180288				blood
cg01827501	0.879699	0	0.177797	8	49427275				blood
cg01829822	0.873684	0	0.0420902	X	73438541	NCRNA00182;MIR374B;MIR421	NR_028379;NR_030620;NR_030398	Body;TSS200;TSS1500	blood
cg01833234	0.878195	0	0.167598	11	6592585	DNHD1	NM_144666	Body	blood
cg01847718	0.845113	0	0.118601	12	14926763	H2AFJ;H2AFJ	NM_177925;NR_027716	TSS1500;TSS1500	blood
cg01880147	0.864662	0	0.192286	1	161609384				blood
cg01886630	0.843609	0	0.240056	X	16964556	REPS2;REPS2	NM_004726;NM_001080975	TSS1500;TSS1500	blood
cg01889448	0.854135	0	0.206688	6	32635871	HLA-DQB1	NM_002123	TSS1500	blood
cg01889779	0.849624	0	0.163194	16	71609350	TAT	NM_000353	Body	blood
cg01900066	0.885714	0	0.257353	Y	22754881	EIF1AY	NM_004681	3'UTR	blood
cg01909103	0.83609	0	0.0678762	12	129572610	TMEM132D	NM_133448	Body	blood
cg01911846	0.834586	0	0.18794	X	102510229	TCEAL8;TCEAL8	NM_153333;NM_001006684	TSS200;TSS200	blood
cg01912388	0.837594	0	0.0601695	1	1011560				blood
cg01913024	0.846617	0	0.140426	X	129300230	AIFM1;AIFM1;AIFM1;AIFM1	NM_145813;NM_004208;NM_001130847;NM_145812	TSS1500;TSS1500;TSS1500;TSS1500	blood
cg01919618	0.833083	0	0.115029	16	10622064				blood
cg01921021	0.876692	0	0.13329	22	24326817				blood
cg01943931	0.837594	0	0.288042	14	73373205				blood
cg01951420	0.846617	0	0.0406541	3	121553821	IQCB1;IQCB1;EAF2;IQCB1;IQCB1	NM_001023571;NM_001023570;NM_018456;NM_001023570;NM_001023571	5'UTR;5'UTR;TSS1500;1stExon;1stExon	blood
cg01963061	0.849624	0	0.0223193	14	65879906	FUT8;FUT8;FUT8;FUT8;FUT8;FUT8;LOC645431	NM_178156;NM_004480;NM_178154;NM_004480;NM_178154;NM_178155;NR_024334	5'UTR;1stExon;5'UTR;5'UTR;1stExon;5'UTR;TSS1500	blood
cg01986008	0.870677	0	0.117775	15	23454144				blood
cg02011394	0.833083	0	0.219436	Y	9194502	TSPY4	NM_001164471	TSS1500	blood
cg02012338	0.839098	0	0.041223	4	187126139	CYP4V2	NM_207352	Body	blood
cg02013918	0.855639	0	0.0290061	12	131170584				blood
cg02025206	0.887218	0	0.0374213	X	9001280	FAM9B	NM_205849	TSS200	blood
cg02042142	0.83609	0	0.228599	X	17393160	NHS	NM_198270	TSS1500	blood
cg02043676	0.840602	0	0.0803662	19	44977592				blood
cg02055547	0.876692	0	0.0784621	X	144329242	SPANXN1	NM_001009614	Body	blood
cg02067414	0.851128	0	0.212511	4	169489000	PALLD;PALLD	NM_001166108;NM_016081	Body;Body	blood
cg02068164	0.837594	0	0.165943	5	33439794	TARS;TARS;TARS;TARS;TARS;TARS	NM_001258437;NM_152295;NM_001258438;NR_047678;NR_047677;NR_047676	TSS1500;TSS1500;TSS1500;TSS1500;TSS1500;TSS1500	blood
cg02071607	0.842105	0	0.158667	X	46496016	SLC9A7;SLC9A7	NM_001257291;NM_032591	Body;Body	blood
cg02100397	0.843609	0	0.404398	19	646890				blood
cg02113109	0.84812	0	0.156431	X	67416489	OPHN1	NM_002547	Body	blood
cg02138606	0.846617	0	0.070227	Y	13909413				blood
cg02151786	0.867669	0	0.0597212	X	13612879	EGFL6;EGFL6	NM_015507;NM_001167890	Body;Body	blood
cg02180907	0.837594	0	0.0260248	8	1232122				blood
cg02202408	0.867669	0	0.0354993	1	143196786	LOC102723769	NR_110761	Body	blood
cg02222242	0.855639	0	0.051976	X	11427411	ARHGAP6;ARHGAP6;ARHGAP6;ARHGAP6	NM_001287242;NR_109776;NM_013427;NM_006125	Body;Body;Body;Body	blood
cg02254774	0.833083	0	0.087694	11	50257496	LOC441601	NR_003034	Body	blood
cg02255510	0.876692	0	0.0614818	2	37310396	HEATR5B;CCDC75	NM_019024;NM_174931	Body;TSS1500	blood
cg02265440	0.83609	0	0.245759	14	70690079				blood
cg02276823	0.875188	0	0.129058	7	5000111	MMD2;MMD2	NM_001100600;NM_198403	TSS1500;TSS1500	blood
cg02276826	0.851128	0	0.113965	10	134778648				blood
cg02282594	0.887218	0	0.0581186	14	23399066	PRMT5;PRMT5;PRMT5;PRMT5;PRMT5;PRMT5;LOC101926933	NM_006109;NM_001282955;NM_001282954;NM_001039619;NM_001282956;NM_001282953;NR_110002	TSS1500;TSS1500;TSS1500;TSS1500;TSS1500;TSS1500;Body	blood
cg02291897	0.870677	0	0.206317	X	47509947	ELK1;ELK1;ELK1;ELK1	NM_001114123;NM_001114123;NM_005229;NM_005229	5'UTR;1stExon;1stExon;5'UTR	blood
cg02301128	0.846617	0	0.0775005	7	127792165				blood
cg02313554	0.833083	0	0.155874	10	125731617				blood
cg02313909	0.833083	0	0.150471	21	48081257	PRMT2;PRMT2;PRMT2;PRMT2;PRMT2;PRMT2	NM_206962;NM_001535;NM_001242864;NM_001286678;NM_001286677;NM_001286676	Body;Body;Body;Body;Body;Body	blood
cg02318971	0.890226	0	0.0248297	11	64739714				blood
cg02320265	0.846617	0	0.331531	2	160894				blood
cg02325894	0.870677	0	0.0549376	X	32548789	DMD;DMD;DMD;DMD	NM_004010;NM_004009;NM_004006;NM_000109	Body;Body;Body;Body	blood
cg02351362	0.839098	0	0.158515	17	7527668	SHBG	NR_027463	Body	blood
cg02359411	0.834586	0	0.0858351	2	233414677	TIGD1;EIF4E2;EIF4E2;EIF4E2;EIF4E2;TIGD1	NM_145702;NM_001276337;NM_001276336;NM_001282958;NM_004846;NM_145702	1stExon;TSS1500;TSS1500;TSS1500;TSS1500;5'UTR	blood
cg02362518	0.852632	0	0.185048	8	39381931	ADAM3A;ADAM3A;ADAM3A;ADAM3A	NR_024107;NR_024106;NR_073423;NR_001569	TSS1500;TSS1500;TSS1500;TSS1500	blood
cg02366642	0.885714	0	0.0822037	9	141111396	FAM157B	NM_001145249	Body	blood
cg02376524	0.845113	0	0.156951	X	101967145	GPRASP2;GPRASP2	NM_001004051;NM_138437	TSS200;TSS200	blood
cg02378769	0.885714	0	0.0350391	X	135277738	FHL1;FHL1;FHL1;FHL1;FHL1;FHL1;FHL1;FHL1;FHL1	NM_001159701;NM_001159699;NR_027621;NM_001449;NM_001159703;NM_001159702;NM_001159700;NM_001159704;NM_001167819	TSS1500;TSS1500;Body;5'UTR;5'UTR;5'UTR;5'UTR;5'UTR;5'UTR	blood
cg02380750	0.84812	0	0.110908	20	61661411				blood
cg02383649	0.837594	0	0.0932458	X	10146695	CLCN4;CLCN4	NM_001830;NM_001256944	5'UTR;5'UTR	blood
cg02393521	0.839098	0	0.0342319	16	29239889				blood
cg02395364	0.888722	0	0.182309	X	74493592	UPRT;UPRT	NM_145052;NR_030774	TSS1500;TSS1500	blood
cg02398342	0.849624	0	0.237399	17	80708632	TBCD;FN3K	NM_005993;NM_022158	TSS1500;3'UTR	blood
cg02401352	0.852632	0	0.308407	15	89354338	ACAN;ACAN	NM_013227;NM_001135	5'UTR;5'UTR	blood
cg02402208	0.888722	0	0.273905	Y	9384707				blood
cg02405213	0.881203	0	0.167559	9	5042618	JAK2	NM_004972	Body	blood
cg02439761	0.84812	0	0.271929	11	64090421				blood
cg02454298	0.833083	0	0.0410651	X	135132372				blood
cg02470045	0.843609	0	0.0603083	19	56146928				blood
cg02475777	0.887218	0	0.0259485	4	1388615	CRIPAK	NM_175918	1stExon	blood
cg02479782	0.846617	0	0.296819	2	71033156				blood
cg02491947	0.855639	0	0.138539	18	56117145	MIR122	NR_029667	TSS1500	blood
cg02510708	0.834586	0	0.214008	X	123095692	STAG2;STAG2;STAG2;STAG2;STAG2;STAG2;STAG2	NM_001042751;NM_006603;NM_001042749;NM_001042750;NM_001042751;NM_006603;NM_001042750	1stExon;5'UTR;5'UTR;1stExon;5'UTR;1stExon;5'UTR	blood
cg02536891	0.849624	0	0.0863043	X	43512676	MAOA;MAOA	NM_000240;NM_001270458	TSS1500;TSS1500	blood
cg02539389	0.833083	0	0.0809428	9	140045672	GRIN1;GRIN1;GRIN1;GRIN1;GRIN1	NM_007327;NM_021569;NM_000832;NM_001185091;NM_001185090	Body;Body;Body;Body;Body	blood
cg02562448	0.881203	0	0.133165	10	50616670				blood
cg02598465	0.869173	0	0.0775859	6	32148519	RNF5P1;RNF5	NR_003129;NM_006913	Body;3'UTR	blood
cg02600622	0.878195	0	0.00746642	X	111885771	LHFPL1	NM_178175	Body	blood
cg02601489	0.845113	0	0.138065	8	11203954	TDH	NR_001578	Body	blood
cg02627872	0.864662	0	0.362286	1	229260510				blood
cg02629737	0.839098	0	0.188948	X	138285540	FGF13;FGF13;FGF13	NM_001139501;NM_001139500;NM_001139498	5'UTR;Body;Body	blood
cg02647401	0.866165	0	0.209662	X	11775785	MSL3;MSL3;MSL3	NM_078630;NM_078629;NM_078628	TSS1500;TSS1500;TSS1500	blood
cg02655711	0.858647	0	0.0863852	22	19163373	SLC25A1	NM_005984	3'UTR	blood
cg02664390	0.884211	0	0.0501456	1	179911884				blood
cg02713706	0.869173	0	0.0944189	1	247681749	GCSAML;GCSAML;GCSAML;GCSAML;GCSAML;GCSAML	NM_001281837;NM_001281853;NM_001281835;NM_001281834;NM_001281838;NM_001281836	TSS200;5'UTR;5'UTR;5'UTR;5'UTR;5'UTR	blood
cg02717567	0.854135	0	0.0660809	X	22445096	PTCHD1-AS	NR_073010	Body	blood
cg02752932	0.849624	0	0.0389396	2	38099030				blood
cg02755929	0.846617	0	0.0495989	X	30990125				blood
cg02763651	0.842105	0	0.027276	X	123331180				blood
cg02772171	0.845113	0	0.373085	5	171054642				blood
cg02783661	0.86015	0	0.232057	12	502192	CCDC77;CCDC77	NM_001130147;NM_001130148	5'UTR;5'UTR	blood
cg02790872	0.837594	0	0.0510398	21	47352960	PCBP3;PCBP3	NM_001130141;NM_020528	Body;Body	blood
cg02793323	0.843609	0	0.154944	6	32606884	HLA-DQA1	NM_002122	Body	blood
cg02797771	0.857143	0	0.173952	1	110254603	GSTM5	NM_000851	TSS1500	blood
cg02854854	0.851128	0	0.0673874	15	31108938				blood
cg02869547	0.879699	0	0.0205726	11	14521079	COPB1;COPB1;COPB1	NM_001144061;NM_016451;NM_001144062	5'UTR;5'UTR;5'UTR	blood
cg02869783	0.840602	0	0.284778	14	106968058				blood
cg02884661	0.87218	0	0.130695	6	31382931	MICA	NM_000247	3'UTR	blood
cg02890259	0.863158	0	0.317824	1	16345207	HSPB7;HSPB7	NM_014424;NM_014424	1stExon;5'UTR	blood
cg02903305	0.863158	0	0.0529916	8	1347546				blood
cg02931660	0.87218	0	0.193193	X	40002443	BCOR;BCOR	NM_001123384;NM_001123383	5'UTR;5'UTR	blood
cg02932958	0.890226	0	0.27563	10	128814334	DOCK1;DOCK1	NM_001290223;NM_001380	Body;Body	blood
cg02949296	0.840602	0	0.171606	7	100330109	ZAN;ZAN	NM_173059;NM_003386	TSS1500;TSS1500	blood
cg02949655	0.842105	0	0.0704633	X	107137175	MID2;MID2	NM_052817;NM_012216	Body;Body	blood
cg02953382	0.873684	0	0.0326624	22	24373134	LOC391322;LOC391322	NM_001144931;NM_001144931	5'UTR;1stExon	blood
cg02956194	0.863158	0	0.373386	6	153455993				blood
cg02959988	0.857143	0	0.103181	1	40075124				blood
cg02977829	0.866165	0	0.0920217	X	40482442				blood
cg02990147	0.845113	0	0.158539	X	24329623	FAM48B2	NM_001136233	1stExon	blood
cg02995851	0.867669	0	0.140776	7	4712050				blood
cg02996570	0.882707	0	0.0231524	11	70001114	ANO1;ANO1	NM_018043;NR_030691	Body;Body	blood
cg03013609	0.87218	0	0.362613	1	236702902	LGALS8;LGALS8;LGALS8;LGALS8	NM_006499;NM_201545;NM_201544;NM_201543	Body;Body;Body;Body	blood
cg03040423	0.833083	0	0.216936	1	28560936	DNAJC8	NM_014280	TSS1500	blood
cg03042692	0.873684	0	0.132322	13	23310188				blood
cg03047376	0.87218	0	0.258351	8	143480668	TSNARE1;TSNARE1	NM_145003;NM_001291931	5'UTR;5'UTR	blood
cg03052502	0.842105	0	0.232098	Y	9193029	FAM197Y2	NR_001553	TSS1500	blood
cg03060488	0.851128	0	0.0739772	X	100547591	TAF7L;TAF7L	NM_001168474;NM_024885	TSS1500;Body	blood
cg03075889	0.861654	0	0.301812	7	1976457	MAD1L1;MAD1L1;MAD1L1	NM_003550;NM_001013837;NM_001013836	Body;Body;Body	blood
cg03078006	0.887218	0	0.100094	22	37493737	TMPRSS6	NM_153609	Body	blood
cg03088219	0.846617	0	0.343301	4	176711190	GPM6A;GPM6A;GPM6A	NM_201591;NM_005277;NM_201592	Body;Body;Body	blood
cg03088741	0.843609	0	0.0732099	7	155524312	RBM33	NM_053043	Body	blood
cg03088756	0.83609	0	0.102274	X	40011385	BCOR;BCOR	NM_001123384;NM_001123383	5'UTR;5'UTR	blood
cg03099683	0.885714	0	0.0257182	4	132661931				blood
cg03102494	0.863158	0	0.12636	1	147801721				blood
cg03104113	0.876692	0	0.229911	1	115646530				blood
cg03113739	0.882707	0	0.062615	7	772012	DNAAF5;DNAAF5	NR_075098;NM_017802	Body;Body	blood
cg03114668	0.83609	0	0.067137	10	15039611				blood
cg03116837	0.876692	0	0.171594	8	216703				blood
cg03122926	0.881203	0	0.309994	7	2425741				blood
cg03128011	0.863158	0	0.157325	8	1321333				blood
cg03161606	0.854135	0	0.143728	19	29218774				blood
cg03179419	0.867669	0	0.0729413	13	114773785	RASA3	NM_007368	Body	blood
cg03183094	0.887218	0	0.050843	X	154522141	CLIC2	NM_001289	Body	blood
cg03185552	0.881203	0	0.234283	17	81060259				blood
cg03187614	0.863158	0	0.22165	6	30127322	TRIM10;TRIM10	NM_006778;NM_052828	Body;Body	blood
cg03212133	0.890226	0	0.166332	X	135057092	MMGT1	NM_173470	TSS1500	blood
cg03221390	0.887218	0	0.388025	1	247803637				blood
cg03226599	0.84812	0	0.0590195	12	75552981	KCNC2;KCNC2;KCNC2;KCNC2;KCNC2;KCNC2	NM_001260498;NM_139136;NM_153748;NM_139137;NM_001260499;NM_001260497	Body;Body;Body;Body;Body;Body	blood
cg03231655	0.851128	0	0.0387416	X	135855614	ARHGEF6	NM_004840	Body	blood
cg03247011	0.863158	0	0.126969	X	56295460	KLF8;KLF8	NM_001159296;NM_007250	Body;Body	blood
cg03248529	0.863158	0	0.0591394	X	110186893	PAK3;PAK3	NM_001128167;NM_001128166	TSS1500;TSS1500	blood
cg03263543	0.854135	0	0.0961697	2	236673440	AGAP1;AGAP1	NM_014914;NM_001037131	Body;Body	blood
cg03264133	0.890226	0	0.139661	6	25882463				blood
cg03279076	0.83609	0	0.0747072	17	80231707	CSNK1D;CSNK1D;CSNK1D	NM_001893;NM_139062;NR_110578	TSS200;TSS200;TSS200	blood
cg03294149	0.846617	0	0.148451	16	57625229				blood
cg03310427	0.839098	0	0.156779	19	20479005				blood
cg03344283	0.878195	0	0.102531	15	20562413				blood
cg03347749	0.857143	0	0.178381	X	102565889	BEX2;BEX2;BEX2;BEX2;BEX2;BEX2	NM_032621;NM_001168400;NM_032621;NM_001168401;NM_001168401;NM_001168399	1stExon;TSS200;5'UTR;1stExon;5'UTR;TSS200	blood
cg03351301	0.876692	0	0.17209	17	46969163	ATP5G1;ATP5G1	NM_005175;NM_001002027	TSS1500;TSS1500	blood
cg03362483	0.864662	0	0.0594639	1	25846688				blood
cg03370193	0.840602	0	0.210078	X	31284813	DMD;DMD;DMD;DMD;DMD;DMD;DMD;DMD;DMD;DMD;DMD;DMD;DMD;DMD;DMD;DMD;DMD;DMD	NM_004013;NM_004023;NM_004009;NM_004015;NM_004011;NM_004017;NM_004016;NM_004021;NM_004014;NM_004007;NM_004006;NM_004010;NM_004019;NM_004022;NM_004012;NM_004020;NM_000109;NM_004018	Body;Body;Body;Body;Body;Body;Body;Body;Body;Body;Body;Body;Body;Body;Body;Body;Body;Body	blood
cg03382370	0.866165	0	0.149827	16	1122047	LOC146336	NR_027242	Body	blood
cg03384979	0.87218	0	0.00974407	13	20735316	GJA3	NM_021954	TSS200	blood
cg03392386	0.846617	0	0.0917922	11	133800800	IGSF9B	NM_014987	Body	blood
cg03396347	0.84812	0	0.158848	1	1875803				blood
cg03403996	0.86015	0	0.313781	6	30074162	TRIM31	NM_007028	Body	blood
cg03424927	0.858647	0	0.0421142	X	73646094	SLC16A2	NM_006517	Body	blood
cg03440127	0.884211	0	0.162177	15	34901078				blood
cg03445679	0.839098	0	0.098752	X	131626187				blood
cg03452623	0.854135	0	0.0525219	4	187889614				blood
cg03453333	0.873684	0	0.0936533	22	21695329				blood
cg03453431	0.84812	0	0.133312	7	157225567				blood
cg03466780	0.861654	0	0.263628	9	140247365	EXD3	NM_017820	Body	blood
cg03482074	0.876692	0	0.0917908	2	91777873				blood
cg03509467	0.837594	0	0.206523	7	76094015	DTX2;DTX2;DTX2	NM_001102595;NM_020892;NM_001102594	5'UTR;5'UTR;5'UTR	blood
cg03510610	0.846617	0	0.0196584	X	16697651	CTPS2;CTPS2;CTPS2	NM_019857;NM_175859;NM_001144002	Body;Body;Body	blood
cg03514530	0.890226	0	0.127202	3	145525915				blood
cg03515999	0.866165	0	0.0491465	9	123606332	PSMD5-AS1;PSMD5;PSMD5	NR_024408;NM_001270427;NM_005047	Body;TSS1500;TSS1500	blood
cg03537374	0.852632	0	0.0481263	X	137950565	FGF13;FGF13;FGF13;FGF13	NM_001139501;NM_001139500;NM_001139502;NM_001139498	5'UTR;Body;TSS1500;Body	blood
cg03554089	0.86015	0	0.186403	X	73071041	XIST	NR_001564	Body	blood
cg03590418	0.890226	0	0.201162	X	153570171				blood
cg03594447	0.833083	0	0.0809328	1	20359744				blood
cg03598919	0.864662	0	0.0787726	X	51150887	CXorf67	NM_203407	1stExon	blood
cg03623837	0.851128	0	0.0492371	15	30853451				blood
cg03625141	0.869173	0	0.0590169	16	2892769	TMPRSS8	NR_026864	TSS200	blood
cg03631850	0.839098	0	0.0209332	8	144363476	LINC01604;LINC01604	NR_120682;NR_120683	Body;Body	blood
cg03634822	0.888722	0	0.0946309	6	169013150	SMOC2;SMOC2	NM_022138;NM_001166412	Body;Body	blood
cg03635790	0.866165	0	0.136237	X	48643568	GATA1	NM_002049	TSS1500	blood
cg03639185	0.852632	0	0.257914	4	144207789				blood
cg03643559	0.890226	0	0.376018	10	124757121	IKZF5	NM_022466	Body	blood
cg03651292	0.858647	0	0.0998801	18	14999803				blood
cg03654560	0.869173	0	0.167554	5	178266175				blood
cg03656877	0.869173	0	0.111625	6	28983178				blood
cg03665457	0.885714	0	0.091135	10	38645376	HSD17B7P2	NR_003086	Body	blood
cg03669958	0.852632	0	0.120112	X	100166988				blood
cg03678035	0.845113	0	0.0516913	7	72813946				blood
cg03679005	0.86015	0	0.127107	X	118926017	RPL39	NM_001000	TSS1500	blood
cg03687815	0.858647	0	0.07146	X	11223142	ARHGAP6;ARHGAP6;ARHGAP6;ARHGAP6;ARHGAP6	NM_013423;NM_001287242;NR_109776;NM_013427;NM_006125	Body;Body;Body;Body;Body	blood
cg03695145	0.840602	0	0.279767	Y	15455322	UTY;UTY;UTY;UTY;UTY;UTY;UTY;UTY;UTY;UTY;UTY;UTY;UTY;UTY;UTY;UTY;UTY;UTY;UTY;UTY;UTY;UTY;UTY;UTY;UTY;UTY;UTY;UTY;UTY;UTY;UTY;UTY;UTY;UTY;UTY;UTY;UTY;UTY;UTY;UTY;UTY;UTY;UTY;UTY;UTY;UTY;UTY;UTY;UTY;UTY;UTY;UTY;UTY;UTY;UTY;UTY;UTY;UTY;UTY;UTY;UTY;UTY;UTY;UTY;UTY;UTY;UTY;UTY;UTY;UTY;UTY;UTY;UTY;UTY;UTY;UTY;UTY	NR_047619;NR_047616;NR_047615;NR_047614;NR_047613;NR_047603;NR_047609;NR_047599;NR_047612;NR_047611;NR_047608;NR_047643;NR_047634;NR_047633;NR_047632;NR_047601;NR_047641;NR_047640;NR_047639;NR_047638;NR_047598;NR_047607;NR_047642;NR_047647;NR_047646;NR_047645;NR_047625;NR_047624;NR_047623;NR_047600;NR_047605;NR_047602;NR_047604;NR_047596;NR_047597;NR_047610;NR_047606;NR_047617;NR_047618;NR_047620…	Body;Body;Body;Body;Body;Body;Body;Body;Body;Body;Body;Body;Body;Body;Body;Body;Body;Body;Body;Body;Body;Body;Body;Body;Body;Body;Body;Body;Body;Body;Body;Body;Body;Body;Body;Body;Body;Body;Body;Body;Body;Body;Body;Body;Body;Body;Body;Body;Body;Body;Body;Body;Body;Body;Body;Body;Body;Body;Body;Body;Body;Body;Body;Body;Body;Body;Body;Body;Body;Body;Body;Body;Body;Body;Body;Body;Body	blood
cg03716984	0.863158	0	0.10515	10	54538505				blood
cg03719434	0.854135	0	0.0554547	X	152474253				blood
cg03749159	0.837594	0	0.27834	8	133714769				blood
cg03754195	0.840602	0	0.122205	X	119694964	CUL4B;CUL4B	NM_003588;NM_001079872	Body;TSS200	blood
cg03759229	0.875188	0	0.115035	6	28601417				blood
cg03761084	0.84812	0	0.0736438	11	46511608	AMBRA1;AMBRA1;AMBRA1;AMBRA1	NM_001300731;NM_001267783;NM_001267782;NM_017749	Body;Body;Body;Body	blood
cg03768569	0.851128	0	0.223504	3	112851921				blood
cg03770889	0.888722	0	0.314068	5	2352730				blood
cg03779462	0.873684	0	0.106075	X	130211593	ARHGAP36;ARHGAP36	NM_144967;NM_001282607	5'UTR;Body	blood
cg03780356	0.84812	0	0.048487	3	184032924	EIF4G1;EIF4G1;EIF4G1;EIF4G1	NM_198244;NM_182917;NM_198241;NM_198242	5'UTR;TSS200;5'UTR;5'UTR	blood
cg03781170	0.887218	0	0.315262	22	49279093	LINC01310	NR_038944	Body	blood
cg03796003	0.881203	0	0.335449	16	2746544	KCTD5	NM_018992	Body	blood
cg03804755	0.867669	0	0.0337808	16	56677634	MT1DP;MT1DP	NR_027781;NR_003658	Body;TSS200	blood
cg03810616	0.863158	0	0.203047	9	136545864	SARDH;SARDH	NM_001134707;NM_007101	Body;Body	blood
cg03821116	0.888722	0	0.255767	5	1498985	LPCAT1	NM_024830	Body	blood
cg03821788	0.864662	0	0.0413333	X	13506370				blood
cg03823458	0.879699	0	0.122008	X	117882323	IL13RA1	NM_001560	Body	blood
cg03847932	0.854135	0	0.104269	3	73045556	PPP4R2	NM_174907	TSS1500	blood
cg03868193	0.834586	0	0.0438497	11	124958746	SLC37A2;SLC37A2	NM_001145290;NM_198277	3'UTR;3'UTR	blood
cg03872828	0.842105	0	0.15234	X	122307695				blood
cg03880033	0.86015	0	0.133888	16	55866757	CES1;CES1;CES1	NM_001266;NM_001025194;NM_001025195	Body;Body;Body	blood
cg03883921	0.849624	0	0.126326	9	130572269	FPGS;FPGS;FPGS;FPGS	NR_110170;NM_004957;NM_001288803;NM_001018078	Body;Body;Body;Body	blood
cg03900255	0.864662	0	0.168275	16	2710864	ERVK13-1	NR_040023	Body	blood
cg03910337	0.887218	0	0.0377015	X	117119877	KLHL13;KLHL13;KLHL13;KLHL13	NM_001168303;NM_001168302;NM_001168299;NM_001168301	5'UTR;Body;TSS1500;Body	blood
cg03913278	0.84812	0	0.150509	8	11995002	FAM66D;USP17L2	NR_027425;NM_201402	Body;1stExon	blood
cg03927113	0.839098	0	0.137983	X	119738603	MCTS1;MCTS1;MCTS1	NM_014060;NM_001137554;NM_001137554	Body;5'UTR;1stExon	blood
cg03929089	0.873684	0	0.0976202	4	120376271				blood
cg03957420	0.875188	0	0.0672877	8	19468555	CSGALNACT1;CSGALNACT1	NR_024040;NM_018371	Body;5'UTR	blood
cg03964091	0.866165	0	0.149326	22	49062324	FAM19A5;FAM19A5	NM_001082967;NM_015381	Body;Body	blood
cg03966315	0.864662	0	0.319845	13	51658296	LINC00371;LINC00371	NR_102432;NR_102431	Body;Body	blood
cg03967651	0.84812	0	0.3496	1	43447310	SLC2A1-AS1	NR_033967	Body	blood
cg03979311	0.86015	0	0.186773	5	54319996	GZMK	NM_002104	TSS200	blood
cg03986562	0.854135	0	0.105179	16	7703893	A2BP1;A2BP1;A2BP1;A2BP1;A2BP1;A2BP1	NM_001142334;NM_145893;NM_001142333;NM_018723;NM_145891;NM_145892	Body;Body;Body;Body;Body;Body	blood
cg03990195	0.852632	0	0.058504	X	113625050				blood
cg04009799	0.87218	0	0.155249	10	51823124	FAM21EP	NR_038275	Body	blood
cg04012354	0.83609	0	0.3816	4	143771325				blood
cg04029282	0.861654	0	0.143237	X	131624049	MBNL3	NM_001170704	TSS200	blood
cg04057469	0.846617	0	0.152879	3	16472844	RFTN1	NM_015150	Body	blood
cg04071440	0.864662	0	0.148789	6	29648275				blood
cg04072009	0.885714	0	0.192922	X	71351668	NHSL2;RGAG4;RGAG4	NM_001013627;NM_001024455;NM_001024455	Body;1stExon;5'UTR	blood
cg04077732	0.864662	0	0.155118	19	21324849	ZNF431;ZNF431	NM_133473;NM_133473	5'UTR;1stExon	blood
cg04094482	0.890226	0	0.195447	X	73834489	RLIM;RLIM	NM_183353;NM_016120	TSS200;TSS200	blood
cg04094508	0.851128	0	0.0373243	2	38870535				blood
cg04111992	0.846617	0	0.165963	7	158790115				blood
cg04125223	0.861654	0	0.0472344	5	218200	CCDC127;SDHA	NM_145265;NM_004168	5'UTR;TSS200	blood
cg04139060	0.851128	0	0.0773822	19	495670	MADCAM1;MADCAM1	NM_130762;NM_130760	TSS1500;TSS1500	blood
cg04156016	0.855639	0	0.153986	5	1868137				blood
cg04175473	0.851128	0	0.248187	10	134563870	INPP5A	NM_005539	Body	blood
cg04184647	0.851128	0	0.0416076	X	151903782	CSAG1;CSAG1;MAGEA12;CSAG4;MAGEA12;MAGEA12	NM_153478;NM_001102576;NM_001166386;NR_073432;NM_001166387;NM_005367	5'UTR;5'UTR;TSS1500;TSS1500;TSS1500;TSS1500	blood
cg04192616	0.879699	0	0.0456799	16	2601619	PDPK1;PDPK1;PDPK1	NM_001261816;NM_002613;NM_031268	Body;Body;Body	blood
cg04204356	0.840602	0	0.159198	14	70690704				blood
cg04210498	0.867669	0	0.0917824	X	73399618	FTX	NR_028379	Body	blood
cg04214706	0.884211	0	0.0851664	15	78729669	IREB2	NM_004136	TSS1500	blood
cg04222842	0.837594	0	0.0797133	1	225965391	SRP9;SRP9	NM_003133;NM_001130440	TSS200;TSS200	blood
cg04226110	0.882707	0	0.208012	21	45246164				blood
cg04227007	0.834586	0	0.169993	19	37760583	LOC284412	NR_029390	TSS1500	blood
cg04231094	0.887218	0	0.0815462	11	75139680	KLHL35	NM_001039548	Body	blood
cg04241598	0.854135	0	0.0784514	4	38211448				blood
cg04263192	0.849624	0	0.0400735	7	36751857	AOAH	NM_001637	Body	blood
cg04316580	0.875188	0	0.118319	6	53530944	KLHL31	NM_001003760	TSS1500	blood
cg04334385	0.854135	0	0.172704	X	119620153				blood
cg04360848	0.84812	0	0.0204696	X	66938080	AR;AR	NM_000044;NM_001011645	Body;Body	blood
cg04362614	0.867669	0	0.0991949	16	11518081				blood
cg04370829	0.855639	0	0.124186	17	406249				blood
cg04402345	0.851128	0	0.297749	5	153495868				blood
cg04402798	0.885714	0	0.197648	X	37003511				blood
cg04419557	0.846617	0	0.138616	6	111302727	RPF2;RPF2	NM_032194;NM_001289111	TSS1500;TSS1500	blood
cg04427498	0.884211	0	0.051521	7	20830657				blood
cg04438885	0.842105	0	0.0320003	X	123179363	STAG2;STAG2;STAG2;STAG2;STAG2	NM_001042749;NM_001282418;NM_001042750;NM_006603;NM_001042751	Body;Body;Body;Body;Body	blood
cg04441645	0.884211	0	0.172996	4	190332642				blood
cg04453550	0.887218	0	0.31847	16	12058616	TNFRSF17	NM_001192	TSS1500	blood
cg04456492	0.845113	0	0.302321	7	20010777				blood
cg04463549	0.84812	0	0.137683	X	70828492	ACRC;BCYRN1	NM_052957;NR_001568	Body;Body	blood
cg04467487	0.846617	0	0.145932	22	23241636				blood
cg04467639	0.834586	0	0.25609	11	14495049	COPB1;COPB1;COPB1	NM_016451;NM_001144061;NM_001144062	Body;Body;Body	blood
cg04480665	0.870677	0	0.0481074	8	142439791	PTP4A3;PTP4A3	NM_007079;NM_032611	Body;Body	blood
cg04492396	0.86015	0	0.11391	8	73229001				blood
cg04497820	0.876692	0	0.325335	5	158086454				blood
cg04517722	0.87218	0	0.0838319	19	17905589	B3GNT3	NM_014256	TSS1500	blood
cg04520693	0.858647	0	0.353306	13	50425353				blood
cg04533302	0.833083	0	0.0145767	X	79829018				blood
cg04536393	0.870677	0	0.066674	16	1479150	C16orf91	NM_001010878	Body	blood
cg04543012	0.87218	0	0.0224394	12	51566569	TFCP2;TFCP2	NM_005653;NM_005653	5'UTR;1stExon	blood
cg04554949	0.842105	0	0.161896	22	18537267				blood
cg04557184	0.879699	0	0.0196365	5	42971330				blood
cg04559508	0.852632	0	0.251041	Y	9387798				blood
cg04564438	0.845113	0	0.142001	X	28605374	IL1RAPL1	NM_014271	TSS1500	blood
cg04597526	0.869173	0	0.205719	12	5783670	ANO2;ANO2	NM_001278596;NM_001278597	Body;Body	blood
cg04610028	0.84812	0	0.343855	19	8464538	RAB11B	NM_004218	Body	blood
cg04610631	0.866165	0	0.0547003	16	16463483				blood
cg04635280	0.843609	0	0.0815113	4	170788531				blood
cg04662015	0.839098	0	0.00737087	7	143318041	FAM115C;FAM115C;FAM115C	NM_001130025;NM_173678;NM_001130026	TSS200;TSS1500;TSS200	blood
cg04663916	0.855639	0	0.0515736	13	50265991	EBPL	NM_032565	TSS1500	blood
cg04665696	0.834586	0	0.00340506	12	133616843	ZNF84;ZNF84;ZNF84;ZNF84	NM_001289971;NM_001127372;NM_003428;NM_001289972	5'UTR;5'UTR;5'UTR;5'UTR	blood
cg04672903	0.842105	0	0.0819133	4	6675309	LOC93622	NR_015433	TSS1500	blood
cg04680230	0.875188	0	0.360924	2	151776216				blood
cg04683516	0.875188	0	0.316347	10	5047487	AKR1C2;AKR1C2;AKR1C2	NM_001135241;NM_205845;NM_001354	TSS1500;5'UTR;5'UTR	blood
cg04721775	0.879699	0	0.0454518	4	132647861				blood
cg04739156	0.840602	0	0.114096	2	91847990	LOC654342	NR_027238	TSS200	blood
cg04742556	0.888722	0	0.104267	4	58061991				blood
cg04767226	0.839098	0	0.128323	1	7887475	PER3;PER3;PER3;PER3;PER3	NM_001289863;NM_001289862;NM_016831;NM_001289861;NM_001289864	Body;Body;Body;Body;Body	blood
cg04771084	0.852632	0	0.0500247	6	31973255	CYP21A2;CYP21A2	NM_001128590;NM_000500	TSS200;TSS200	blood
cg04773134	0.851128	0	0.283389	16	88779753	CTU2;CTU2	NM_001012762;NM_001012759	Body;Body	blood
cg04780373	0.837594	0	0.272375	3	106148096				blood
cg04783151	0.887218	0	0.0463877	9	44866782				blood
cg04792813	0.866165	0	0.0311177	14	100070043	CCDC85C	NM_001144995	1stExon	blood
cg04811556	0.888722	0	0.216823	X	133683331				blood
cg04820386	0.83609	0	0.00568646	17	655789	ELP2P;GEMIN4	NR_024120;NM_015721	TSS200;TSS1500	blood
cg04824771	0.864662	0	0.128534	22	24372921	LOC391322	NM_001144931	TSS200	blood
cg04828267	0.887218	0	0.112103	5	8457538	MIR4458HG;LOC729506	NR_039989;NR_039984	TSS1500;Body	blood
cg04831495	0.857143	0	0.0507822	15	85060580	GOLGA6L5	NR_003246	TSS1500	blood
cg04831745	0.881203	0	0.374197	2	46066212	PRKCE	NM_005400	Body	blood
cg04835653	0.875188	0	0.0822992	13	19956749				blood
cg04845852	0.837594	0	0.372277	8	123806239	ZHX2	NM_014943	5'UTR	blood
cg04850045	0.84812	0	0.108795	2	105853200				blood
cg04852418	0.834586	0	0.0701255	11	94382092				blood
cg04875706	0.876692	0	0.413877	15	97311928				blood
cg04879995	0.84812	0	0.184861	10	96998750	PDLIM1	NM_020992	Body	blood
cg04880091	0.870677	0	0.159101	8	43132451				blood
cg04882216	0.870677	0	0.268949	1	3101820	PRDM16;PRDM16	NM_022114;NM_199454	Body;Body	blood
cg04887076	0.878195	0	0.214443	19	55477653	NLRP2	NM_017852	TSS200	blood
cg04892437	0.846617	0	0.134121	1	231737901	TSNAX-DISC1;TSNAX-DISC1;TSNAX-DISC1;TSNAX-DISC1;TSNAX-DISC1;TSNAX-DISC1;TSNAX-DISC1;TSNAX-DISC1	NR_028398;NR_028394;NR_028397;NR_028395;NR_028399;NR_028393;NR_028400;NR_028396	Body;Body;Body;Body;Body;Body;Body;Body	blood
cg04896838	0.852632	0	0.0904333	X	13077781				blood
cg04909843	0.852632	0	0.0494064	X	71216188	NHSL2	NM_001013627	Body	blood
cg04931939	0.851128	0	0.0117108	X	15693595	CA5BP	NR_026551	Body	blood
cg04950762	0.839098	0	0.178753	2	242943287				blood
cg04957662	0.87218	0	0.235426	10	91411382				blood
cg04990378	0.87218	0	0.344836	20	61160996	C20orf166;MIR133A2	NM_178463;NR_029676	Body;TSS1500	blood
cg04990556	0.867669	0	0.00700841	1	26633338	UBXN11;UBXN11;UBXN11	NM_145345;NM_001077262;NM_183008	5'UTR;TSS200;TSS200	blood
cg04996868	0.875188	0	0.0827262	14	36997867				blood
cg04998941	0.888722	0	0.123632	X	57159881				blood
cg05007325	0.875188	0	0.0693589	16	34741493				blood
cg05013890	0.879699	0	0.262736	6	167149848	RPS6KA2	NM_001006932	Body	blood
cg05019187	0.843609	0	0.113229	22	32601185	RFPL2	NM_001159545	TSS1500	blood
cg05021355	0.845113	0	0.085146	3	195502116	MUC4;MUC4;MUC4	NM_018406;NM_138297;NM_004532	Body;Body;Body	blood
cg05080834	0.870677	0	0.0264888	X	9734312	GPR143	NM_000273	TSS1500	blood
cg05091477	0.885714	0	0.330487	13	112551661	LINC00354;LINC00354	NR_046992;NR_120401	Body;Body	blood
cg05093818	0.876692	0	0.317964	4	87282697	MAPK10;MAPK10;MAPK10	NM_138982;NM_138980;NM_002753	TSS1500;TSS1500;5'UTR	blood
cg05123933	0.869173	0	0.127705	6	139017779				blood
cg05137662	0.840602	0	0.0428737	X	153461686	OPN1MW	NM_000513	3'UTR	blood
cg05143880	0.834586	0	0.0124792	14	97106065				blood
cg05182265	0.876692	0	0.137435	7	156933206	UBE3C	NM_014671	Body	blood
cg05185776	0.843609	0	0.123091	X	55187570	FAM104B;FAM104B;FAM104B;FAM104B;FAM104B;FAM104B;FAM104B;FAM104B	NR_030722;NM_001166704;NM_138362;NM_001166701;NM_001166702;NM_001166700;NM_001166703;NM_001166699	Body;1stExon;1stExon;1stExon;TSS200;1stExon;TSS200;1stExon	blood
cg05189103	0.843609	0	0.203946	2	114030936	PAX8;PAX8;PAX8;PAX8	NM_003466;NM_013953;NM_013952;NM_013992	Body;Body;Body;Body	blood
cg05194426	0.858647	0	0.264743	10	135343193	CYP2E1	NM_000773	Body	blood
cg05195083	0.834586	0	0.0626794	14	19109935				blood
cg05200811	0.849624	0	0.172769	21	47581042				blood
cg05207305	0.857143	0	0.0343531	9	139996983	MAN1B1;MAN1B1;MAN1B1	NR_045721;NR_045720;NM_016219	Body;Body;Body	blood
cg05211171	0.854135	0	0.0736869	3	195680894				blood
cg05213296	0.876692	0	0.0971125	6	111302729	RPF2	NM_032194	TSS1500	blood
cg05215994	0.881203	0	0.129978	13	23310203				blood
cg05219621	0.83609	0	0.140159	X	15683403	TMEM27	NM_020665	TSS1500	blood
cg05221678	0.842105	0	0.0432043	12	8385422	FAM86FP	NR_024254	Body	blood
cg05261008	0.854135	0	0.0467702	5	733884				blood
cg05279113	0.858647	0	0.196859	X	71459115	ERCC6L;PIN4	NM_017669;NM_001170747	TSS1500;Body	blood
cg05280336	0.887218	0	0.0977622	6	167789539	TCP10	NM_004610	Body	blood
cg05283992	0.851128	0	0.141535	11	25794249				blood
cg05293216	0.839098	0	0.0723093	9	35080812	FANCG	NM_004629	TSS1500	blood
cg05294930	0.837594	0	0.075936	14	72220937				blood
cg05306977	0.869173	0	0.120848	X	22079743	PHEX;PHEX	NM_001282754;NM_000444	Body;Body	blood
cg05308495	0.879699	0	0.155547	19	54515169	CACNG6;CACNG6;CACNG6	NM_145814;NM_145815;NM_031897	Body;Body;Body	blood
cg05313129	0.84812	0	0.112379	8	58192883	C8orf71	NR_026772	Body	blood
cg05323560	0.852632	0	0.117408	15	102464693	OR4F4	NM_001004195	TSS1500	blood
cg05330177	0.869173	0	0.0221245	X	15900525				blood
cg05340866	0.854135	0	0.362526	7	148032668	CNTNAP2	NM_014141	Body	blood
cg05353869	0.87218	0	0.150683	11	75139544	KLHL35	NM_001039548	Body	blood
cg05364766	0.83609	0	0.140223	7	136832262				blood
cg05372585	0.846617	0	0.256843	13	113016983				blood
cg05373298	0.839098	0	0.335227	2	201186572	SPATS2L;SPATS2L;SPATS2L;SPATS2L;SPATS2L;SPATS2L;SPATS2L	NM_015535;NM_001282735;NM_001282743;NM_001100424;NM_001100422;NM_001100423;NM_001282744	5'UTR;5'UTR;5'UTR;5'UTR;5'UTR;5'UTR;Body	blood
cg05374090	0.840602	0	0.2569	X	152864599	FAM58A;FAM58A;FAM58A;FAM58A	NM_001130997;NM_001130997;NM_152274;NM_152274	5'UTR;1stExon;5'UTR;1stExon	blood
cg05376465	0.837594	0	0.0783203	14	76734327				blood
cg05385777	0.852632	0	0.0442983	12	37942267				blood
cg05391097	0.858647	0	0.0391098	7	1157282	C7orf50;C7orf50;C7orf50	NM_001134395;NM_032350;NM_001134396	Body;Body;Body	blood
cg05393786	0.833083	0	0.0449732	X	99935209	SYTL4;SYTL4;SYTL4	NM_001174068;NM_001129896;NM_080737	Body;Body;Body	blood
cg05412784	0.857143	0	0.0157929	8	68379155	CPA6;CPA6	NM_020361;NM_001127445	Body;Body	blood
cg05412957	0.837594	0	0.261717	6	25701717	SCGN	NM_006998	3'UTR	blood
cg05413866	0.876692	0	0.113227	12	30054758				blood
cg05416548	0.843609	0	0.0734722	X	64434411				blood
cg05419622	0.884211	0	0.172375	6	6001380	NRN1	NM_016588	Body	blood
cg05428452	0.864662	0	0.126205	6	32712979	HLA-DQA2	NM_020056	Body	blood
cg05445331	0.867669	0	0.131946	X	133119028	GPC3;GPC3;GPC3;GPC3	NM_001164617;NM_001164618;NM_001164619;NM_004484	Body;Body;Body;Body	blood
cg05449108	0.833083	0	0.121094	17	114319	RPH3AL	NM_006987	Body	blood
cg05450979	0.86015	0	0.300073	16	10855738	NUBP1	NM_002484	Body	blood
cg05452174	0.864662	0	0.316307	11	69283140				blood
cg05454424	0.864662	0	0.149552	X	42637578	PPP1R2P9	NR_002191	TSS200	blood
cg05455372	0.887218	0	0.326594	7	64314295	LOC168474	NR_002789	TSS200	blood
cg05458915	0.842105	0	0.0921695	11	68710474				blood
cg05463589	0.842105	0	0.104709	16	88706426	IL17C	NM_013278	Body	blood
cg05467617	0.858647	0	0.0627614	X	57013039	SPIN3	NR_027139	Body	blood
cg05473257	0.845113	0	0.193284	10	135341443	CYP2E1	NM_000773	Body	blood
cg05499111	0.852632	0	0.164922	15	27902080				blood
cg05505459	0.882707	0	0.145267	1	911995	C1orf170	NR_027693	Body	blood
cg05510258	0.846617	0	0.114963	11	397334	PKP3;PKP3	NM_007183;NM_001303029	Body;Body	blood
cg05510714	0.870677	0	0.203565	2	143731330	KYNU;KYNU;KYNU	NM_001032998;NM_001199241;NM_003937	Body;Body;Body	blood
cg05525888	0.857143	0	0.20013	2	131451228				blood
cg05528899	0.875188	0	0.282435	17	57120				blood
cg05531409	0.867669	0	0.303395	3	131637172	CPNE4	NM_130808	5'UTR	blood
cg05542541	0.857143	0	0.127514	9	84302347	TLE1;TLE1;TLE1;TLE1;TLE1;TLE1	NM_005077;NM_001303104;NM_001303103;NM_005077;NM_001303104;NM_001303103	ExonBnd;ExonBnd;ExonBnd;Body;Body;Body	blood
cg05570109	0.833083	0	0.177177	2	39812572				blood
cg05579559	0.851128	0	0.265196	12	130023552	TMEM132D	NM_133448	Body	blood
cg05598727	0.852632	0	0.116299	5	8457548				blood
cg05635388	0.833083	0	0.248806	4	122721892	EXOSC9;EXOSC9	NM_001034194;NM_005033	TSS1500;TSS1500	blood
cg05637384	0.846617	0	0.130503	7	63386671				blood
cg05642024	0.842105	0	0.0483335	15	23378571	HERC2P2	NR_002824	TSS1500	blood
cg05647571	0.843609	0	0.0103875	8	109455664	EMC2	NM_014673	TSS200	blood
cg05651289	0.852632	0	0.0987907	X	42035016				blood
cg05670995	0.837594	0	0.0917588	10	127462896	MMP21	NM_147191	Body	blood
cg05680665	0.863158	0	0.31103	3	23635635	MIR548AC	NR_039621	Body	blood
cg05682970	0.885714	0	0.0777122	X	154839539	TMLHE	NM_018196	5'UTR	blood
cg05683630	0.875188	0	0.087442	6	13860661				blood
cg05699139	0.84812	0	0.0701992	X	95940153	DIAPH2;DIAPH2	NM_006729;NM_007309	1stExon;1stExon	blood
cg05713189	0.851128	0	0.0219037	X	71480341	PIN4	NM_001170747	Body	blood
cg05741104	0.869173	0	0.134956	X	132994303	GPC3;GPC3;GPC3;GPC3	NM_001164618;NM_001164617;NM_004484;NM_001164619	Body;Body;Body;Body	blood
cg05772663	0.833083	0	0.0703714	X	113818412	HTR2C	NM_000868	TSS200	blood
cg05777690	0.834586	0	0.0979409	X	106145701	CLDN2;RIPPLY1	NM_001171092;NM_138382	5'UTR;Body	blood
cg05826455	0.84812	0	0.0108164	8	62517933	ASPH;ASPH	NM_001164750;NM_004318	Body;Body	blood
cg05829338	0.857143	0	0.174439	X	106750612				blood
cg05846642	0.849624	0	0.0187828	7	143318036	FAM115C;FAM115C;FAM115C	NM_001130025;NM_173678;NM_001130026	TSS200;TSS1500;TSS200	blood
cg05850871	0.83609	0	0.0583196	5	1599344	LOC728613	NR_003713	Body	blood
cg05852568	0.854135	0	0.1455	2	95537405	TEKT4	NM_144705	1stExon	blood
cg05858354	0.887218	0	0.0551786	3	75835938	ZNF717;ZNF717;ZNF717	NM_001290208;NM_001290209;NM_001290210	TSS1500;TSS1500;TSS1500	blood
cg05865243	0.855639	0	0.232314	Y	6114255	TSPY2	NM_022573	TSS200	blood
cg05891136	0.87218	0	0.297395	8	2014195	MYOM2	NM_003970	Body	blood
cg05893072	0.878195	0	0.156879	X	107979700	IRS4	NM_003604	TSS200	blood
cg05895137	0.857143	0	0.26964	8	133716144				blood
cg05898072	0.888722	0	0.0888427	X	132914128	GPC3;GPC3;GPC3;GPC3	NM_001164618;NM_001164617;NM_004484;NM_001164619	Body;Body;Body;Body	blood
cg05899258	0.885714	0	0.126685	X	34165079				blood
cg05900567	0.890226	0	0.3729	19	37466940				blood
cg05901972	0.849624	0	0.262121	Y	21856738				blood
cg05903289	0.852632	0	0.16587	2	130345205				blood
cg05904344	0.857143	0	0.313133	13	113843426	PCID2;PCID2;PCID2;PCID2;PCID2	NM_001258213;NM_001127203;NM_001127202;NM_001258212;NM_018386	Body;Body;Body;Body;Body	blood
cg05914696	0.870677	0	0.119828	X	68114669				blood
cg05917111	0.843609	0	0.0726885	16	75568999	CHST5	NM_024533	5'UTR	blood
cg05918715	0.888722	0	0.347359	13	26622819	SHISA2	NM_001007538	Body	blood
cg05919561	0.833083	0	0.00864877	1	84465150	TTLL7	NM_024686	TSS1500	blood
cg05926928	0.854135	0	0.106266	17	57297772	GDPD1;GDPD1;GDPD1	NM_182569;NM_001165994;NM_001165993	TSS200;TSS200;TSS200	blood
cg05930514	0.875188	0	0.248019	X	131352855	RAP2C;RAP2C;RAP2C;RAP2C;RAP2C-AS1	NM_001271187;NM_001271186;NM_021183;NR_073150;NR_110410	5'UTR;5'UTR;TSS1500;Body;Body	blood
cg05934315	0.846617	0	0.24524	4	146439394	SMAD1-AS1;SMAD1;SMAD1	NR_126371;NM_005900;NM_001003688	TSS1500;Body;Body	blood
cg05953846	0.864662	0	0.112005	11	6654445	DCHS1	NM_003737	Body	blood
cg05954446	0.842105	0	0.269339	Y	6738929	AMELY	NM_001143	Body	blood
cg05961492	0.842105	0	0.35341	22	47459539	TBC1D22A;TBC1D22A;TBC1D22A;TBC1D22A;TBC1D22A	NM_001284304;NM_001284305;NM_001284303;NM_014346;NR_104292	Body;Body;Body;Body;Body	blood
cg05962382	0.870677	0	0.106353	2	130345044				blood
cg05967787	0.840602	0	0.319962	16	71969497	PKD1L3	NM_181536	Body	blood
cg05992628	0.858647	0	0.0970272	17	4487117	SMTNL2;SMTNL2	NM_198501;NM_001114974	TSS200;TSS1500	blood
cg06005549	0.858647	0	0.208209	X	130902200	FIRRE	NR_026975	Body	blood
cg06012299	0.869173	0	0.0819449	5	2165070				blood
cg06019590	0.84812	0	0.0811289	5	496476	SLC9A3	NM_004174	Body	blood
cg06030274	0.842105	0	0.117273	6	150307797				blood
cg06031234	0.867669	0	0.272465	14	90234548				blood
cg06060457	0.851128	0	0.304554	22	43157042				blood
cg06064954	0.837594	0	0.0236702	6	29869838	HCG2P7	NR_001318	Body	blood
cg06065495	0.849624	0	0.276473	Y	21666309	BCORL2	NR_002923	TSS1500	blood
cg06088084	0.852632	0	0.069785	10	48952423	BMS1P1;BMS1P5	NR_026566;NR_003611	Body;Body	blood
cg06098368	0.83609	0	0.0969055	7	63386616				blood
cg06099315	0.837594	0	0.166742	18	112528	MIR8078;ROCK1P1	NR_107045;NR_033770	TSS200;Body	blood
cg06105768	0.84812	0	0.0812018	6	167732467				blood
cg06110166	0.87218	0	0.341126	4	109604937				blood
cg06124141	0.87218	0	0.28632	9	96228951	FAM120A;FAM120A;FAM120A;FAM120A	NM_001286724;NM_001286723;NM_014612;NM_001286722	Body;Body;Body;Body	blood
cg06134910	0.890226	0	0.292051	10	26730561	APBB1IP	NM_019043	5'UTR	blood
cg06157924	0.876692	0	0.0702052	4	942005	TMEM175	NM_032326	Body	blood
cg06169048	0.855639	0	0.0737983	3	154901216	MME;MME;MME;MME	NM_007287;NM_000902;NM_007288;NM_007289	3'UTR;3'UTR;3'UTR;3'UTR	blood
cg06201763	0.842105	0	0.197639	11	111692181	ALG9;ALG9;ALG9;ALG9	NM_001077690;NM_001077691;NM_024740;NM_001077692	Body;Body;Body;Body	blood
cg06217071	0.867669	0	0.0703047	17	408420				blood
cg06227268	0.882707	0	0.0732994	Y	10008967				blood
cg06231285	0.866165	0	0.040544	7	100171748	SAP25;LRCH4	NM_001168682;NM_002319	TSS1500;3'UTR	blood
cg06235246	0.869173	0	0.0620775	3	195380764				blood
cg06238316	0.870677	0	0.186108	19	21265364	ZNF714	NM_182515	5'UTR	blood
cg06247092	0.87218	0	0.0837985	X	87403997				blood
cg06252876	0.852632	0	0.130456	X	129299948	AIFM1;AIFM1;AIFM1;AIFM1	NM_145813;NM_001130847;NM_004208;NM_145812	TSS200;TSS200;TSS200;TSS200	blood
cg06264882	0.840602	0	0.290025	2	233282380				blood
cg06306968	0.887218	0	0.0266248	X	151241292				blood
cg06318935	0.866165	0	0.229732	4	8253470				blood
cg06329735	0.890226	0	0.146569	11	75139390	KLHL35	NM_001039548	Body	blood
cg06332058	0.852632	0	0.141852	9	16103651				blood
cg06335143	0.855639	0	0.0574518	1	53308654	ZYG11A	NM_001004339	Body	blood
cg06336912	0.854135	0	0.056473	16	90173019				blood
cg06362895	0.888722	0	0.244123	17	78578898	RPTOR;RPTOR	NM_020761;NM_001163034	Body;Body	blood
cg06379361	0.843609	0	0.190502	12	120755460				blood
cg06383022	0.849624	0	0.0880198	2	95537049	TEKT4	NM_144705	TSS200	blood
cg06388516	0.873684	0	0.0650056	X	10588719	MID1;MID1;MID1;MID1	NM_033289;NM_000381;NM_001098624;NM_033290	TSS200;TSS200;5'UTR;5'UTR	blood
cg06389521	0.876692	0	0.261507	1	226016396	EPHX1;EPHX1;EPHX1	NM_000120;NM_001136018;NM_001291163	5'UTR;5'UTR;5'UTR	blood
cg06417478	0.83609	0	0.287564	19	12876846	HOOK2;HOOK2	NM_001100176;NM_013312	Body;Body	blood
cg06430688	0.888722	0	0.201041	2	242490217				blood
cg06452192	0.840602	0	0.0575517	X	152029848	NSDHL;NSDHL	NM_015922;NM_001129765	Body;Body	blood
cg06452248	0.852632	0	0.0376053	7	157679665	PTPRN2;PTPRN2;PTPRN2;PTPRN2;PTPRN2	NM_001308268;NM_002847;NM_130843;NM_130842;NM_001308267	Body;Body;Body;Body;Body	blood
cg06454951	0.87218	0	0.167293	X	15683334	TMEM27	NM_020665	TSS200	blood
cg06482409	0.840602	0	0.0934683	X	14135636				blood
cg06493994	0.846617	0	0.0398173	6	25652602	SCGN;SCGN	NM_006998;NM_006998	1stExon;5'UTR	blood
cg06495764	0.854135	0	0.165637	16	3507895	NAA60;NAA60;NAA60	NM_001083600;NM_024845;NM_001083601	TSS200;TSS200;5'UTR	blood
cg06548827	0.840602	0	0.245862	14	44207574				blood
cg06570224	0.890226	0	0.0420524	3	157812475				blood
cg06647818	0.87218	0	0.0813848	22	32601342	RFPL2	NM_001159545	TSS1500	blood
cg06667732	0.845113	0	0.0677237	6	27390647				blood
cg06684928	0.849624	0	0.105738	17	77682507				blood
cg06699671	0.881203	0	0.368667	6	137678829				blood
cg06703482	0.845113	0	0.0183831	5	153719829	GALNT10	NM_198321	Body	blood
cg06708683	0.852632	0	0.0898489	17	42782472				blood
cg06711837	0.840602	0	0.186862	X	137792814	FGF13;FGF13;FGF13;FGF13;FGF13;FGF13	NM_001139500;NM_004114;NM_001139502;NM_001139501;NM_001139498;NM_033642	Body;Body;Body;Body;Body;Body	blood
cg06713675	0.881203	0	0.225812	4	122721982	EXOSC9;EXOSC9	NM_005033;NM_001034194	TSS1500;TSS1500	blood
cg06728147	0.878195	0	0.353546	10	3200291	PITRM1;PITRM1;PITRM1	NM_014889;NM_001242309;NM_001242307	Body;Body;Body	blood
cg06737250	0.857143	0	0.305023	2	201042953				blood
cg06746884	0.854135	0	0.098148	X	31285129	DMD;DMD;DMD;DMD;DMD;DMD;DMD;DMD;DMD;DMD;DMD;DMD;DMD;DMD;DMD;DMD;DMD;DMD	NM_004013;NM_004023;NM_004009;NM_004019;NM_004011;NM_004016;NM_004017;NM_004021;NM_004014;NM_004018;NM_004007;NM_004006;NM_004010;NM_004022;NM_004012;NM_004020;NM_000109;NM_004015	Body;Body;Body;TSS200;Body;TSS200;TSS200;Body;Body;TSS200;Body;Body;Body;Body;Body;Body;Body;TSS200	blood
cg06770790	0.864662	0	0.211132	6	43200203				blood
cg06776123	0.845113	0	0.198401	X	57618144	ZXDB	NM_007157	TSS200	blood
cg06808011	0.861654	0	0.100888	16	3286070	ZNF200;ZNF200;ZNF200;ZNF200;ZNF200;ZNF200	NM_001145446;NM_198087;NM_003454;NM_001145447;NM_001145448;NM_198088	TSS1500;TSS1500;TSS1500;TSS1500;TSS1500;TSS1500	blood
cg06809326	0.839098	0	0.139138	17	20799526	CCDC144NL	NM_001004306	TSS200	blood
cg06809923	0.861654	0	0.11906	6	169093117				blood
cg06824157	0.833083	0	0.11494	5	14457501	TRIO	NM_007118	Body	blood
cg06830519	0.878195	0	0.274824	12	82463222				blood
cg06848990	0.852632	0	0.0763606	X	112082290	AMOT	NM_133265	5'UTR	blood
cg06849002	0.878195	0	0.326884	7	4334400				blood
cg06850459	0.857143	0	0.255954	3	30672362	TGFBR2;TGFBR2	NM_003242;NM_001024847	Body;Body	blood
cg06856169	0.888722	0	0.19043	5	180579244				blood
cg06915915	0.842105	0	0.241808	X	129657974				blood
cg06920583	0.857143	0	0.0644722	X	131535901	MBNL3;MBNL3;MBNL3;MBNL3;MBNL3;MBNL3;RAP2C-AS1	NM_001170703;NM_001170704;NM_001170701;NM_001170702;NM_018388;NM_133486;NR_110410	Body;Body;Body;Body;Body;Body;Body	blood
cg06937348	0.854135	0	0.132702	6	31474185	MICB	NM_005931	Body	blood
cg06940110	0.83609	0	0.12615	2	118616430				blood
cg06941159	0.849624	0	0.00838205	16	28875210	SH2B1;SH2B1;SH2B1;SH2B1;SH2B1;SH2B1;SH2B1;SH2B1	NM_001145797;NM_015503;NM_001145795;NM_001145796;NM_001145797;NM_001145795;NM_001145812;NM_001145796	1stExon;TSS200;5'UTR;5'UTR;5'UTR;1stExon;TSS200;1stExon	blood
cg06952379	0.890226	0	0.108924	6	170483501				blood
cg07004394	0.851128	0	0.043751	14	106090750				blood
cg07007062	0.881203	0	0.202465	5	38417095	EGFLAM;EGFLAM;EGFLAM	NM_152403;NM_182798;NM_182799	Body;Body;5'UTR	blood
cg07015424	0.87218	0	0.093867	7	124360326				blood
cg07065735	0.878195	0	0.0746018	16	81246928	PKD1L2;PKD1L2;PKD1L2	NR_126532;NM_052892;NM_001076780	Body;Body;Body	blood
cg07066496	0.867669	0	0.313212	10	71729008				blood
cg07099606	0.842105	0	0.0769513	12	133051136				blood
cg07113537	0.851128	0	0.186889	3	16642858	DAZL;DAZL	NM_001190811;NM_001351	Body;Body	blood
cg07126775	0.875188	0	0.345954	9	109609554				blood
cg07144177	0.884211	0	0.178011	6	8081020	EEF1E1-BLOC1S5;EEF1E1;EEF1E1	NR_037618;NM_001135650;NM_004280	Body;Body;Body	blood
cg07147421	0.854135	0	0.0471926	10	89167468				blood
cg07181891	0.834586	0	0.131424	X	74493908	UPRT;UPRT;UPRT	NM_145052;NM_145052;NR_030774	1stExon;5'UTR;Body	blood
cg07185983	0.840602	0	0.216524	6	139012860				blood
cg07199764	0.875188	0	0.17906	1	5347468				blood
cg07204290	0.873684	0	0.0637763	X	73833865	RLIM;RLIM	NM_016120;NM_183353	5'UTR;5'UTR	blood
cg07216619	0.873684	0	0.309131	15	27035245				blood
cg07234876	0.839098	0	0.190721	8	600039				blood
cg07235923	0.843609	0	0.0247891	X	122755304	THOC2	NM_001081550	Body	blood
cg07240096	0.861654	0	0.179781	X	48980092	GPKOW	NM_015698	TSS200	blood
cg07284314	0.833083	0	0.265533	12	51581006	POU6F1;POU6F1	NM_002702;NR_026893	3'UTR;Body	blood
cg07291744	0.84812	0	0.300569	11	57269470	SLC43A1;SLC43A1	NM_003627;NM_001198810	Body;Body	blood
cg07293736	0.849624	0	0.108957	12	132670858				blood
cg07319624	0.846617	0	0.0817202	16	32265747				blood
cg07343612	0.858647	0	0.0553538	16	622815	PIGQ;PIGQ	NM_148920;NM_004204	5'UTR;5'UTR	blood
cg07380563	0.875188	0	0.0612818	15	89457241	MFGE8;MFGE8;MFGE8;MFGE8;MFGE8	NM_001310319;NM_001310320;NM_001114614;NM_005928;NM_001310321	TSS1500;TSS1500;TSS1500;TSS1500;TSS1500	blood
cg07382899	0.884211	0	0.16949	X	128789004	APLN	NM_017413	TSS200	blood
cg07387471	0.833083	0	0.111117	17	34795793	TBC1D3C	NM_001001418	Body	blood
cg07388903	0.890226	0	0.00385101	17	38574180	TOP2A	NM_001067	TSS200	blood
cg07389699	0.858647	0	0.25044	6	32728786	HLA-DQB2	NR_003937	Body	blood
cg07414487	0.857143	0	0.264659	6	31107186	PSORS1C1;PSORS1C2	NM_014068;NM_014069	Body;TSS200	blood
cg07416455	0.887218	0	0.0629428	18	44543612	TCEB3CL;KATNAL2	NM_001100817;NM_031303	1stExon;5'UTR	blood
cg07451552	0.873684	0	0.11684	X	15949090				blood
cg07456472	0.863158	0	0.326051	4	187206179	F11	NM_000128	Body	blood
cg07456585	0.87218	0	0.350644	14	74704714	VSX2	NM_182894	TSS1500	blood
cg07469075	0.842105	0	0.22353	11	35548139	PAMR1;PAMR1;PAMR1;PAMR1	NM_001282676;NM_015430;NM_001001991;NM_001282675	TSS1500;TSS1500;TSS1500;5'UTR	blood
cg07469926	0.873684	0	0.0492376	5	114514717	TRIM36;TRIM36;TRIM36	NM_018700;NM_001017397;NM_001017398	Body;Body;Body	blood
cg07495405	0.881203	0	0.256166	18	34325827	FHOD3	NM_025135	Body	blood
cg07496173	0.846617	0	0.0686379	7	57472222				blood
cg07501029	0.882707	0	0.366381	1	245843929	KIF26B	NM_018012	Body	blood
cg07505631	0.866165	0	0.269117	3	45166253	CDCP1;CDCP1	NM_022842;NM_178181	Body;Body	blood
cg07506153	0.839098	0	0.343903	10	131665884	EBF3	NM_001005463	Body	blood
cg07523784	0.870677	0	0.0992117	14	105186699				blood
cg07526977	0.873684	0	0.0863506	19	58951095	ZNF132	NM_003433	Body	blood
cg07533224	0.875188	0	0.237103	1	205819345	PM20D1	NM_152491	TSS200	blood
cg07553115	0.854135	0	0.206151	X	107976167	IRS4	NM_003604	1stExon	blood
cg07557024	0.885714	0	0.069053	2	3663715	COLEC11;COLEC11	NM_024027;NM_199235	Body;Body	blood
cg07565961	0.83609	0	0.0688999	1	148569799	NBPF15;NBPF15	NM_001170755;NM_173638	5'UTR;5'UTR	blood
cg07568443	0.87218	0	0.32302	11	126672538	KIRREL3;KIRREL3;KIRREL3	NM_032531;NM_001301097;NM_001161707	Body;Body;Body	blood
cg07572984	0.857143	0	0.227155	14	80858152				blood
cg07581883	0.84812	0	0.114029	3	125676865				blood
cg07589078	0.867669	0	0.1252	11	4977924	OR51A2	NM_001004748	TSS1500	blood
cg07590402	0.83609	0	0.304444	10	104840433				blood
cg07629996	0.858647	0	0.195386	X	17673876	NHS;NHS	NM_001136024;NM_198270	Body;Body	blood
cg07633119	0.839098	0	0.106396	10	93509667				blood
cg07640670	0.864662	0	0.319141	1	110156211	GNAT2	NM_005272	TSS1500	blood
cg07655261	0.87218	0	0.161237	12	7948517	NANOG	NM_024865	3'UTR	blood
cg07660477	0.858647	0	0.0720586	X	13517393				blood
cg07673080	0.881203	0	0.158912	2	240241154	HDAC4	NM_006037	Body	blood
cg07679432	0.858647	0	0.224489	X	152596109				blood
cg07688274	0.840602	0	0.0629658	1	228777936				blood
cg07696670	0.855639	0	0.0693751	1	214900929				blood
cg07711085	0.869173	0	0.24892	20	61877875	NKAIN4	NM_152864	Body	blood
cg07729943	0.839098	0	0.0476382	22	22868746	ZNF280A	NM_080740	Body	blood
cg07747299	0.879699	0	0.145528	21	47604052	C21orf56;C21orf56	NM_032261;NM_001142854	5'UTR;5'UTR	blood
cg07747960	0.837594	0	0.0713842	X	119695404	CUL4B;CUL4B	NM_001079872;NM_003588	TSS1500;Body	blood
cg07752409	0.842105	0	0.0620926	5	179588838	RASGEF1C	NM_175062	5'UTR	blood
cg07764932	0.840602	0	0.147293	X	11278904	ARHGAP6;ARHGAP6;ARHGAP6	NM_013423;NM_013427;NM_006125	5'UTR;Body;Body	blood
cg07765982	0.86015	0	0.278773	Y	6263841	TTTY1;LOC100101116	NR_001538;NR_003589	Body;Body	blood
cg07772467	0.881203	0	0.145704	X	30671633	GK;GK;GK;GK;GK;GK	NM_000167;NM_001128127;NM_203391;NM_000167;NM_203391;NM_001128127	1stExon;5'UTR;5'UTR;5'UTR;1stExon;1stExon	blood
cg07772999	0.869173	0	0.125119	2	113993052	PAX8;PAX8;PAX8;PAX8;PAX8;LOC440839;LOC654433	NM_003466;NM_013951;NM_013953;NM_013992;NM_013952;NR_029399;NR_015377	Body;Body;Body;Body;Body;Body;TSS1500	blood
cg07809462	0.851128	0	0.172546	X	117957621	ZCCHC12	NM_173798	TSS200	blood
cg07812038	0.839098	0	0.0259749	X	68371638				blood
cg07820786	0.83609	0	0.0666597	5	71146876				blood
cg07847989	0.867669	0	0.152058	X	114141368	HTR2C	NM_000868	Body	blood
cg07887243	0.833083	0	0.0685824	X	43741530	MAOB	NM_000898	1stExon	blood
cg07889765	0.852632	0	0.116731	10	96123159	NOC3L	NM_022451	TSS1500	blood
cg07905836	0.887218	0	0.0798562	2	113190072	RGPD8;RGPD5	NM_001164463;NM_005054	Body;Body	blood
cg07906410	0.869173	0	0.0698185	X	154443669	VBP1;VBP1;VBP1;VBP1	NM_001303543;NM_003372;NM_001303545;NM_001303544	TSS1500;TSS1500;TSS1500;Body	blood
cg07929412	0.858647	0	0.228755	2	130694084	LOC101927924	NR_110285	Body	blood
cg07947033	0.869173	0	0.0818432	20	57426545	GNAS;GNAS;GNAS;GNASAS	NM_080425;NM_001077490;NM_016592;NR_002785	TSS1500;TSS1500;3'UTR;TSS1500	blood
cg07978099	0.861654	0	0.0723207	16	83986941	OSGIN1;OSGIN1;OSGIN1;OSGIN1	NM_182980;NM_182981;NM_013370;NM_182981	5'UTR;1stExon;Body;5'UTR	blood
cg08014404	0.870677	0	0.294197	11	68145165	LRP5;LRP5	NM_001291902;NM_002335	5'UTR;Body	blood
cg08014527	0.839098	0	0.0269992	12	73196857				blood
cg08033130	0.846617	0	0.235559	3	45983597	CXCR6;FYCO1	NM_006564;NM_024513	TSS1500;Body	blood
cg08041448	0.881203	0	0.18623	6	29648901				blood
cg08043447	0.866165	0	0.117808	X	73112656				blood
cg08049519	0.863158	0	0.386265	15	81412880				blood
cg08057040	0.869173	0	0.0584916	X	77084159	MAGT1	NM_032121	3'UTR	blood
cg08084984	0.873684	0	0.336775	16	17482912	XYLT1	NM_022166	Body	blood
cg08085487	0.861654	0	0.0471684	X	145110794	MIR891A	NR_030581	TSS1500	blood
cg08099141	0.885714	0	0.0108575	12	7053170	C12orf57	NM_138425	TSS200	blood
cg08102898	0.879699	0	0.0250715	X	18621887	CDKL5;CDKL5	NM_001037343;NM_003159	Body;Body	blood
cg08112003	0.855639	0	0.247026	8	7774161				blood
cg08117103	0.881203	0	0.0627763	X	106957583	TSC22D3;TSC22D3;TSC22D3	NM_198057;NM_004089;NM_001015881	3'UTR;3'UTR;3'UTR	blood
cg08117231	0.854135	0	0.209381	X	130863515	FIRRE	NR_026975	Body	blood
cg08133631	0.840602	0	0.133595	1	26527909	CATSPER4	NM_198137	Body	blood
cg08138245	0.870677	0	0.325876	17	78231489				blood
cg08176183	0.86015	0	0.0256515	14	76777879				blood
cg08179155	0.885714	0	0.0509864	4	132646574				blood
cg08211022	0.833083	0	0.0191384	X	15692898	CA5BP	NR_026551	TSS200	blood
cg08216425	0.861654	0	0.307871	1	43476956				blood
cg08222618	0.842105	0	0.100069	4	941054	TMEM175	NM_032326	5'UTR	blood
cg08227260	0.839098	0	0.233572	16	970802	LMF1	NM_022773	Body	blood
cg08238319	0.890226	0	0.355996	5	404713	AHRR;LOC100310782	NM_020731;NR_029397	Body;TSS200	blood
cg08267300	0.83609	0	0.0562627	2	114334065	FAM138B	NR_026821	TSS1500	blood
cg08274176	0.879699	0	0.145111	4	1625012				blood
cg08275631	0.855639	0	0.0327081	13	75843817				blood
cg08288433	0.854135	0	0.134139	17	20799511	CCDC144NL	NM_001004306	TSS200	blood
cg08331829	0.83609	0	0.347835	20	10412596	MKKS;MKKS	NM_170784;NM_018848	5'UTR;TSS200	blood
cg08337341	0.837594	0	0.13667	5	42924013				blood
cg08346443	0.855639	0	0.213417	7	68527554				blood
cg08347963	0.842105	0	0.0105168	18	34882394	CELF4;CELF4;CELF4;CELF4	NM_001025088;NM_001025089;NM_020180;NM_001025087	Body;Body;Body;Body	blood
cg08352336	0.861654	0	0.0880964	X	56755717	LOC550643	NR_015367	Body	blood
cg08382737	0.888722	0	0.109625	19	49617001	LIN7B	NM_022165	TSS1500	blood
cg08382946	0.84812	0	0.0461328	5	1082689	SLC12A7	NM_006598	Body	blood
cg08422420	0.873684	0	0.185713	5	1594733	SDHAP3	NR_003263	TSS200	blood
cg08428398	0.839098	0	0.0985036	X	68117948				blood
cg08433110	0.846617	0	0.121142	6	1684468	GMDS	NM_001500	Body	blood
cg08477332	0.882707	0	0.312913	1	153590243	S100A14	NM_020672	TSS1500	blood
cg08489410	0.839098	0	0.0462639	3	10329245	GHRL;GHRL;GHRL;GHRL;GHRL;GHRL;GHRLOS;GHRL;GHRLOS;GHRLOS;GHRL;GHRL;GHRL;GHRL;GHRL;GHRLOS	NM_001134941;NR_024137;NR_024134;NR_024136;NR_024133;NR_024132;NR_024146;NR_024135;NR_024145;NR_004431;NM_016362;NM_001134945;NM_001134946;NR_024138;NM_001134944;NR_024144	Body;Body;Body;Body;Body;Body;Body;Body;Body;Body;Body;Body;Body;Body;Body;Body	blood
cg08495376	0.834586	0	0.186529	X	15252243				blood
cg08497953	0.84812	0	0.131291	20	23756826				blood
cg08506369	0.84812	0	0.0662792	17	77610316				blood
cg08508887	0.83609	0	0.0433921	5	79605859				blood
cg08537890	0.864662	0	0.15974	12	31272865				blood
cg08548044	0.833083	0	0.0597135	11	17249958				blood
cg08563032	0.837594	0	0.0911603	14	30973098				blood
cg08574479	0.87218	0	0.0513286	21	11098968	BAGE4;BAGE5;BAGE3;BAGE2;BAGE	NM_181704;NM_182484;NM_182481;NM_182482;NM_001187	TSS200;TSS200;TSS200;TSS200;TSS200	blood
cg08581275	0.852632	0	0.103699	X	37052562				blood
cg08605899	0.854135	0	0.185902	7	105969911				blood
cg08610228	0.846617	0	0.0728389	10	7670809	ITIH5;ITIH5	NM_030569;NM_001001851	Body;Body	blood
cg08629394	0.833083	0	0.284745	12	96188933				blood
cg08660994	0.882707	0	0.0972722	14	93697774				blood
cg08669168	0.875188	0	0.306255	4	53757661	SCFD2	NM_152540	Body	blood
cg08669370	0.867669	0	0.123133	17	48102515				blood
cg08673225	0.861654	0	0.271729	Y	2708972	RPS4Y1	NM_001008	TSS1500	blood
cg08681009	0.851128	0	0.14144	X	23132598	PTCHD1-AS	NR_073010	Body	blood
cg08681904	0.875188	0	0.112952	8	49427415				blood
cg08693140	0.852632	0	0.338951	7	6653510				blood
cg08693745	0.843609	0	0.158311	12	132286231				blood
cg08701220	0.875188	0	0.168816	3	182453764				blood
cg08704320	0.881203	0	0.0286355	X	152037892	NSDHL;NSDHL	NM_001129765;NM_015922	3'UTR;3'UTR	blood
cg08707656	0.858647	0	0.244935	20	39592314				blood
cg08713344	0.867669	0	0.146332	10	3183772	PITRM1-AS1;PITRM1;PITRM1;PITRM1	NR_038284;NM_014889;NM_001242309;NM_001242307	TSS200;Body;Body;Body	blood
cg08714440	0.840602	0	0.0509051	22	21636474	POM121L8P	NR_024583	TSS1500	blood
cg08718119	0.833083	0	0.0164203	12	9436621	LOC642846	NR_024374	Body	blood
cg08723959	0.863158	0	0.128091	3	197185370				blood
cg08742575	0.888722	0	0.153639	21	47604166	C21orf56;C21orf56	NM_032261;NM_001142854	5'UTR;5'UTR	blood
cg08745107	0.83609	0	0.277142	11	67385544				blood
cg08745965	0.875188	0	0.158069	5	135416529	MIR886	NR_030583	TSS1500	blood
cg08757828	0.839098	0	0.190069	11	68638100				blood
cg08775595	0.885714	0	0.313008	8	126608642				blood
cg08777654	0.852632	0	0.212309	15	22548405	REREP3	NR_033735	Body	blood
cg08778598	0.887218	0	0.209648	5	1594579	SDHAP3	NR_003263	Body	blood
cg08782677	0.890226	0	0.285489	X	150346292	GPR50	NM_004224	Body	blood
cg08786711	0.855639	0	0.0658464	22	30783746	RNF215	NM_001017981	TSS1500	blood
cg08788611	0.881203	0	0.0732848	X	110954820	ALG13;ALG13;ALG13;ALG13;ALG13	NM_001099922;NM_001257231;NM_001257230;NM_001257237;NM_001257234	Body;Body;Body;Body;Body	blood
cg08799779	0.861654	0	0.18164	8	144371965				blood
cg08804250	0.86015	0	0.0574936	10	1583318	ADARB2	NM_018702	Body	blood
cg08815479	0.845113	0	0.0414005	1	15573596	FHAD1	NM_052929	TSS200	blood
cg08819006	0.875188	0	0.0693481	5	72195858	TNPO1;TNPO1	NM_002270;NM_153188	Body;Body	blood
cg08820785	0.875188	0	0.178504	Y	22738029	EIF1AY	NM_004681	Body	blood
cg08823944	0.885714	0	0.0696936	X	119446248	TMEM255A;TMEM255A;TMEM255A	NM_001104545;NM_001104544;NM_017938	TSS1500;TSS1500;TSS1500	blood
cg08835956	0.83609	0	0.102171	7	39171034	POU6F2;POU6F2	NM_007252;NM_001166018	Body;Body	blood
cg08843091	0.869173	0	0.0110052	X	15756411	CA5B;CA5B	NM_007220;NM_007220	1stExon;5'UTR	blood
cg08854128	0.881203	0	0.0439428	5	171881546	SH3PXD2B	NM_001017995	TSS200	blood
cg08861456	0.87218	0	0.158501	1	248100276	OR2L13	NM_175911	TSS1500	blood
cg08863528	0.867669	0	0.304064	10	97276617	SORBS1;SORBS1;SORBS1;SORBS1	NM_024991;NM_015385;NM_001290295;NM_001290294	5'UTR;5'UTR;5'UTR;5'UTR	blood
cg08870042	0.867669	0	0.0576477	5	114938148	TMED7-TICAM2;TICAM2;TMED7-TICAM2	NM_001164468;NM_021649;NM_001164469	Body;TSS200;Body	blood
cg08870646	0.882707	0	0.166564	1	41350183				blood
cg08882363	0.843609	0	0.191587	X	47695789	ZNF81	NM_007137	TSS1500	blood
cg08883354	0.834586	0	0.24152	2	225224041				blood
cg08892860	0.885714	0	0.0386851	X	130901922	FIRRE	NR_026975	Body	blood
cg08897070	0.839098	0	0.0291942	X	47384577				blood
cg08920458	0.867669	0	0.0156807	11	2584917	KCNQ1;KCNQ1	NM_000218;NM_181798	Body;Body	blood
cg08920545	0.846617	0	0.057897	1	246783141	CNST;CNST	NM_001139459;NM_152609	Body;Body	blood
cg08926965	0.855639	0	0.113467	2	105489105	LINC01159;LINC01159	NR_110374;NR_110373	TSS200;TSS200	blood
cg08930214	0.869173	0	0.00830725	7	62859557	LOC100287834	NR_028349	TSS200	blood
cg08960045	0.863158	0	0.384015	X	51136134				blood
cg08963013	0.86015	0	0.331057	2	77235218	LRRTM4	NM_001134745	Body	blood
cg08971049	0.843609	0	0.0969509	22	39706979				blood
cg08985570	0.839098	0	0.0615993	5	140589751	PCDHB12	NM_018932	1stExon	blood
cg08997352	0.855639	0	0.119059	12	9597637	DDX12	NM_004400	5'UTR	blood
cg09015433	0.840602	0	0.10547	8	57359970	PENK;PENK	NM_006211;NM_001135690	TSS1500;TSS1500	blood
cg09015880	0.839098	0	0.31442	17	47207658				blood
cg09027495	0.876692	0	0.125591	15	78159351				blood
cg09029624	0.854135	0	0.048814	5	140755255	PCDHGA4;PCDHGA1;PCDHGA6;PCDHGA5;PCDHGB1;PCDHGA3;PCDHGA6;PCDHGA2;PCDHGB2;PCDHGB3	NM_018917;NM_018912;NM_018919;NM_018918;NM_018922;NM_018916;NM_032086;NM_018915;NM_018923;NM_018924	Body;Body;1stExon;Body;Body;Body;1stExon;Body;Body;Body	blood
cg09038347	0.869173	0	0.0480558	X	74148762				blood
cg09050238	0.879699	0	0.0312714	X	117955280				blood
cg09073348	0.876692	0	0.0314325	16	3142911	ZSCAN10	NM_032805	TSS200	blood
cg09079882	0.876692	0	0.132183	16	10837135	NUBP1	NM_002484	TSS1500	blood
cg09094710	0.849624	0	0.332284	2	11356189	ROCK2	NM_004850	Body	blood
cg09125754	0.876692	0	0.145014	2	130886714	POTEF;POTEF	NM_001099771;NM_001099771	1stExon;5'UTR	blood
cg09159004	0.875188	0	0.125611	16	89165752	ACSF3;ACSF3;ACSF3	NR_023316;NM_001127214;NM_174917	Body;5'UTR;5'UTR	blood
cg09163457	0.887218	0	0.177045	X	152909014	DUSP9	NM_001395	5'UTR	blood
cg09168692	0.854135	0	0.107807	1	7887560	PER3	NM_016831	Body	blood
cg09174638	0.863158	0	0.120676	9	103203641	MSANTD3;MSANTD3;MSANTD3;MSANTD3;MSANTD3-TMEFF1	NM_001198807;NM_080655;NM_001198805;NM_001198806;NM_001198812	5'UTR;5'UTR;5'UTR;5'UTR;TSS1500	blood
cg09177473	0.84812	0	0.0853243	X	103264980	MIR1256	NR_031657	Body	blood
cg09183220	0.884211	0	0.269375	3	101954626				blood
cg09190457	0.846617	0	0.128282	X	70316376	FOXO4;FOXO4;FOXO4;FOXO4	NM_005938;NM_001170931;NM_001170931;NM_005938	5'UTR;5'UTR;1stExon;1stExon	blood
cg09208571	0.863158	0	0.197425	X	54834954	MAGED2;MAGED2;MAGED2	NM_177433;NM_014599;NM_201222	5'UTR;5'UTR;TSS1500	blood
cg09247979	0.846617	0	0.314528	6	128530306	PTPRK;PTPRK	NM_002844;NM_001135648	Body;Body	blood
cg09253663	0.83609	0	0.255916	X	128788913	APLN;APLN	NM_017413;NM_017413	5'UTR;1stExon	blood
cg09272668	0.876692	0	0.167304	Y	6777433	TBL1Y;TBL1Y;TBL1Y	NM_033284;NM_134259;NM_134258	TSS1500;TSS1500;TSS1500	blood
cg09289202	0.858647	0	0.339636	2	242443982	STK25	NM_006374	Body	blood
cg09290397	0.837594	0	0.0892905	14	93698774				blood
cg09322973	0.869173	0	0.127397	12	8333010	FAM66C	NR_026788	Body	blood
cg09331190	0.837594	0	0.313041	6	158390146				blood
cg09336323	0.873684	0	0.105253	2	210074276				blood
cg09381666	0.873684	0	0.176874	16	88757816				blood
cg09395805	0.863158	0	0.124167	6	27186076				blood
cg09404119	0.888722	0	0.11041	5	565486				blood
cg09413645	0.852632	0	0.190949	4	77933741	2018-09-11	NM_018243	Body	blood
cg09418475	0.854135	0	0.276425	X	153718920	SLC10A3;SLC10A3;SLC10A3;SLC10A3	NM_001142391;NM_019848;NM_001142392;NM_019848	5'UTR;1stExon;5'UTR;5'UTR	blood
cg09419670	0.875188	0	0.159322	9	123605666	PSMD5;LOC253039	NM_005047;NR_024408	TSS1500;Body	blood
cg09471122	0.873684	0	0.073532	7	57829763				blood
cg09496575	0.858647	0	0.0130197	11	2794360	KCNQ1;KCNQ1	NM_000218;NM_181798	Body;Body	blood
cg09506600	0.867669	0	0.152689	1	248100228	OR2L13	NM_175911	TSS1500	blood
cg09510698	0.864662	0	0.319308	6	33092130	HLA-DPB2	NR_001435	Body	blood
cg09526164	0.837594	0	0.261391	X	154254823	FUNDC2	NM_023934	TSS1500	blood
cg09542741	0.864662	0	0.0463793	X	107409139	COL4A6;COL4A6;COL4A6;COL4A6;COL4A6	NM_001287759;NM_001287760;NM_033641;NM_001287758;NM_001847	Body;Body;Body;Body;Body	blood
cg09553448	0.845113	0	0.105985	9	134000424	NUP214	NM_005085	TSS1500	blood
cg09582351	0.857143	0	0.0819941	12	29534625	ERGIC2	NM_016570	TSS1500	blood
cg09597585	0.857143	0	0.00738167	12	27175842	MED21	NM_004264	Body	blood
cg09599027	0.849624	0	0.0713943	X	43745111				blood
cg09601904	0.849624	0	0.0597557	X	135402568	ADGRG4	NM_153834	Body	blood
cg09610589	0.833083	0	0.158599	X	149106647	LOC100272228;CXorf40B;CXorf40B	NR_027456;NM_001013845;NM_001013845	TSS200;1stExon;5'UTR	blood
cg09611593	0.837594	0	0.156532	X	46907596	JADE3;JADE3	NM_014735;NM_001077445	Body;Body	blood
cg09614279	0.833083	0	0.124686	X	84189578	UBE2DNL	NR_024062	Body	blood
cg09646655	0.863158	0	0.0865915	9	115821352				blood
cg09681451	0.855639	0	0.003522	1	155658732	YY1AP1;YY1AP1;YY1AP1;YY1AP1;YY1AP1;YY1AP1;YY1AP1;DAP3;DAP3;DAP3;DAP3;DAP3;YY1AP1;YY1AP1;YY1AP1;YY1AP1;YY1AP1;YY1AP1	NM_001198901;NM_139119;NM_001198905;NM_001198900;NM_018253;NM_001198904;NM_001198903;NM_001199850;NM_001199849;NM_001199851;NM_004632;NM_033657;NM_001198902;NM_139121;NM_001198901;NM_001198906;NM_139118;NM_139121	5'UTR;TSS200;TSS200;TSS200;TSS200;TSS1500;TSS1500;TSS200;TSS200;TSS200;TSS200;TSS200;TSS1500;1stExon;1stExon;1stExon;1stExon;5'UTR	blood
cg09686964	0.867669	0	0.0398595	8	1353265				blood
cg09744766	0.890226	0	0.105435	16	53407421				blood
cg09759458	0.840602	0	0.126605	19	480216				blood
cg09778422	0.854135	0	0.138366	X	64887118	MSN	NM_002444	TSS1500	blood
cg09780150	0.846617	0	0.323902	18	20816684	CABLES1;CABLES1;CABLES1;CABLES1	NR_023359;NM_001100619;NM_138375;NM_001256438	Body;Body;Body;Body	blood
cg09819134	0.852632	0	0.040834	X	42864960				blood
cg09825864	0.87218	0	0.292787	1	171083174	FMO3;FMO3	NM_006894;NM_001002294	Body;Body	blood
cg09829645	0.846617	0	0.316168	2	71723690	DYSF;DYSF;DYSF;DYSF;DYSF;DYSF;DYSF;DYSF;DYSF;DYSF;DYSF;DYSF;DYSF;DYSF	NM_001130455;NM_001130979;NM_001130980;NM_001130982;NM_001130976;NM_001130987;NM_001130986;NM_001130981;NM_001130984;NM_001130983;NM_001130978;NM_001130985;NM_003494;NM_001130977	Body;Body;Body;Body;Body;Body;Body;Body;Body;Body;Body;Body;Body;Body	blood
cg09834706	0.839098	0	0.126783	2	39470743				blood
cg09836344	0.843609	0	0.0619653	4	1243392	C4orf42;CTBP1;CTBP1	NM_052861;NM_001328;NM_001012614	TSS1500;TSS1500;TSS1500	blood
cg09847153	0.864662	0	0.120773	1	38461540				blood
cg09858108	0.866165	0	0.212698	8	58055024				blood
cg09866143	0.870677	0	0.306937	3	124861521	SLC12A8	NM_024628	Body	blood
cg09894276	0.87218	0	0.10018	6	169977394	WDR27	NM_182552	Body	blood
cg09907521	0.875188	0	0.0471111	2	240566442				blood
cg09934682	0.888722	0	0.0601326	X	134987787	SAGE1	NM_018666	Body	blood
cg09959529	0.875188	0	0.081077	2	167038265	LOC101929680	NR_110260	Body	blood
cg09970125	0.834586	0	0.191369	8	39381476	ADAM3A;ADAM3A;ADAM3A;ADAM3A	NR_024107;NR_024106;NR_073423;NR_001569	TSS1500;TSS1500;TSS1500;TSS1500	blood
cg09985794	0.843609	0	0.337977	3	184374361				blood
cg09993718	0.861654	0	0.337438	11	117670657				blood
cg09999381	0.854135	0	0.225745	3	53069292	SFMBT1	NM_016329	5'UTR	blood
cg10009003	0.875188	0	0.100835	X	56589792	UBQLN2	NM_013444	TSS1500	blood
cg10018458	0.86015	0	0.164224	X	53461681	HSD17B10;HSD17B10	NM_001037811;NM_004493	TSS1500;TSS1500	blood
cg10022553	0.840602	0	0.135673	4	190566567				blood
cg10025714	0.887218	0	0.17307	1	149150959				blood
cg10040162	0.846617	0	0.0184323	8	11519182				blood
cg10044179	0.873684	0	0.174676	21	15352983	C21orf81	NR_027270	TSS1500	blood
cg10047502	0.869173	0	0.220154	X	117479900	WDR44	NM_019045	TSS200	blood
cg10092770	0.875188	0	0.0543357	20	61668397	NCRNA00029	NR_028295	TSS200	blood
cg10104451	0.882707	0	0.051205	8	143696006	ARC	NM_015193	TSS200	blood
cg10109585	0.849624	0	0.00597866	2	71357638	MPHOSPH10;MPHOSPH10;MCEE	NM_005791;NM_005791;NM_032601	5'UTR;1stExon;TSS1500	blood
cg10117599	0.873684	0	0.33182	7	624424	PRKAR1B;PRKAR1B;PRKAR1B;PRKAR1B;PRKAR1B;PRKAR1B	NM_001164759;NM_001164762;NM_001164758;NM_001164760;NM_001164761;NM_002735	Body;Body;Body;Body;Body;Body	blood
cg10121097	0.873684	0	0.248685	12	11224369	PRH1-PRR4;PRH1;PRH1	NR_037918;NM_001291314;NM_001291315	Body;5'UTR;5'UTR	blood
cg10137597	0.857143	0	0.0533791	8	22132714	PIWIL2;PIWIL2	NM_018068;NM_001135721	TSS200;TSS1500	blood
cg10144400	0.890226	0	0.156795	16	53407678				blood
cg10152997	0.86015	0	0.0977533	20	4721766	PRNT;PRNT;PRNT	NR_024268;NR_024267;NR_024269	TSS1500;TSS1500;TSS1500	blood
cg10155537	0.888722	0	0.354604	1	248512094	OR14C36	NM_001001918	1stExon	blood
cg10155817	0.843609	0	0.0172308	3	197354956	LOC220729	NR_003266	TSS1500	blood
cg10166668	0.867669	0	0.056706	X	16893395				blood
cg10190616	0.845113	0	0.0661782	X	46045857				blood
cg10193727	0.878195	0	0.146333	7	5851500				blood
cg10195365	0.864662	0	0.277319	3	58071644	FLNB;FLNB;FLNB;FLNB	NM_001164319;NM_001164318;NM_001457;NM_001164317	Body;Body;Body;Body	blood
cg10196128	0.84812	0	0.00407038	19	44576295	ZNF284	NM_001037813	TSS200	blood
cg10220031	0.840602	0	0.0293973	6	12174943				blood
cg10240906	0.882707	0	0.356338	20	55803687	BMP7	NM_001719	Body	blood
cg10252249	0.833083	0	0.335734	Y	20508275				blood
cg10256662	0.861654	0	0.19891	X	133594827	HPRT1	NM_000194	Body	blood
cg10259013	0.875188	0	0.0247161	X	19501776	MAP3K15	NM_001001671	Body	blood
cg10279314	0.870677	0	0.0931248	6	27185896				blood
cg10285526	0.839098	0	0.0810564	16	34787199				blood
cg10301801	0.87218	0	0.0910236	16	32264389				blood
cg10306192	0.845113	0	0.33791	11	102576374	MMP27	NM_022122	1stExon	blood
cg10309005	0.876692	0	0.228928	4	187125958	CYP4V2	NM_207352	Body	blood
cg10309386	0.833083	0	0.187806	10	13515334	BEND7;BEND7	NM_152751;NM_001100912	Body;Body	blood
cg10320061	0.849624	0	0.167887	X	153094967	PDZD4	NM_032512	Body	blood
cg10331657	0.857143	0	0.2386	3	193495624				blood
cg10353789	0.861654	0	0.160384	X	101801909				blood
cg10372770	0.837594	0	0.0937569	19	12377156				blood
cg10423996	0.855639	0	0.290293	3	194762035				blood
cg10429575	0.846617	0	0.189357	X	53024740	FAM156A;FAM156A;FAM156A;FAM156A;FAM156A;FAM156A;FAM156A;FAM156A;FAM156A	NM_001242494;NM_001242493;NM_001242490;NM_001242492;NM_001242496;NM_001242489;NM_001242495;NM_001242497;NM_014138	TSS200;TSS200;TSS200;TSS200;TSS200;TSS200;TSS200;TSS200;TSS200	blood
cg10452588	0.87218	0	0.271108	6	32546743	HLA-DRB1	NM_002124	3'UTR	blood
cg10463108	0.890226	0	0.284973	20	25983284				blood
cg10486974	0.869173	0	0.0979363	6	34499389	PACSIN1	NM_020804	Body	blood
cg10507819	0.884211	0	0.219118	7	155429644				blood
cg10511229	0.840602	0	0.273252	20	48586760				blood
cg10521570	0.86015	0	0.0702742	X	63615811	MTMR8	NM_017677	TSS1500	blood
cg10523679	0.888722	0	0.188753	1	76189770	ACADM;ACADM	NM_000016;NM_001127328	TSS1500;TSS1500	blood
cg10528424	0.845113	0	0.291296	11	1858572	SYT8	NM_138567	Body	blood
cg10534938	0.839098	0	0.098892	5	1868639				blood
cg10542419	0.84812	0	0.00939235	6	30312941	RPP21;RPP21	NM_024839;NM_024839	5'UTR;1stExon	blood
cg10546459	0.869173	0	0.0166835	2	36825355	FEZ2;FEZ2	NM_005102;NM_001042548	TSS200;TSS200	blood
cg10551631	0.849624	0	0.0450125	X	43832862	NDP;NDP	NM_000266;NM_000266	5'UTR;1stExon	blood
cg10584449	0.833083	0	0.283124	8	133984058	TG	NM_003235	Body	blood
cg10606776	0.890226	0	0.0876393	5	55610640				blood
cg10621924	0.837594	0	0.10555	7	39171070	POU6F2;POU6F2	NM_007252;NM_001166018	Body;Body	blood
cg10631453	0.87218	0	0.080479	15	85113983	UBE2QP1	NR_003661	Body	blood
cg10631902	0.852632	0	0.0449934	5	14652156				blood
cg10637509	0.834586	0	0.300784	6	159670977	FNDC1	NM_032532	Body	blood
cg10639368	0.852632	0	0.14671	2	240241218	HDAC4	NM_006037	Body	blood
cg10646653	0.879699	0	0.0808722	15	23157727				blood
cg10674704	0.851128	0	0.183711	X	23353620	PTCHD1	NM_173495	Body	blood
cg10712884	0.881203	0	0.299229	4	186048269				blood
cg10764750	0.888722	0	0.160115	7	57714270				blood
cg10794684	0.834586	0	0.0641299	X	129191244	BCORL1;BCORL1	NM_001184772;NM_021946	3'UTR;3'UTR	blood
cg10821226	0.86015	0	0.110774	6	29818277				blood
cg10829769	0.890226	0	0.07047	11	103767328				blood
cg10842775	0.849624	0	0.0483239	6	21761442	FLJ22536	NR_015410	Body	blood
cg10848318	0.878195	0	0.080425	3	10106369	FANCD2;FANCD2	NM_033084;NM_001018115	Body;Body	blood
cg10851568	0.858647	0	0.0696311	9	42367902	ANKRD20A2;ANKRD20A3	NM_001012421;NM_001012419	TSS1500;TSS1500	blood
cg10856899	0.833083	0	0.203177	3	124516694	ITGB5	NM_002213	Body	blood
cg10871120	0.869173	0	0.15579	6	39891273	MOCS1;MOCS1;MOCS1;MOCS1;MOCS1	NR_033233;NM_001075098;NM_005942;NM_005943;NM_138928	Body;Body;Body;Body;Body	blood
cg10875261	0.843609	0	0.0393873	2	96191354				blood
cg10879348	0.888722	0	0.236178	2	109251064	LIMS1	NM_004987	5'UTR	blood
cg10890644	0.870677	0	0.360452	10	5446942	TUBAL3	NM_024803	TSS200	blood
cg10914789	0.851128	0	0.144721	X	152909097	DUSP9	NM_001395	5'UTR	blood
cg10915165	0.882707	0	0.172459	18	72077904	LOC101927606	NR_131977	Body	blood
cg10950413	0.833083	0	0.18176	X	56590097	UBQLN2;UBQLN2	NM_013444;NM_013444	1stExon;5'UTR	blood
cg10950924	0.834586	0	0.158489	17	47092072	IGF2BP1;IGF2BP1	NM_006546;NM_001160423	Body;Body	blood
cg10953003	0.846617	0	0.119321	1	24195469	FUCA1	NM_000147	TSS1500	blood
cg10959847	0.846617	0	0.266066	Y	9707927				blood
cg10973622	0.884211	0	0.162487	2	86423274	IMMT;IMMT;IMMT	NM_001100170;NM_001100169;NM_006839	TSS1500;TSS1500;TSS1500	blood
cg10974307	0.846617	0	0.0797178	12	41806387	PDZRN4	NM_001164595	Body	blood
cg10976685	0.878195	0	0.168675	X	11201492	ARHGAP6;ARHGAP6;ARHGAP6;ARHGAP6;ARHGAP6	NM_013423;NM_001287242;NR_109776;NM_013427;NM_006125	Body;Body;Body;Body;Body	blood
cg10987413	0.855639	0	0.0812258	X	62976440	ARHGEF9;ARHGEF9;ARHGEF9	NM_001173480;NM_015185;NM_001173479	TSS1500;TSS1500;Body	blood
cg10994247	0.863158	0	0.113211	X	25035867				blood
cg11008168	0.849624	0	0.182417	11	62067818	SCGB1D4	NM_206998	TSS1500	blood
cg11014998	0.858647	0	0.156056	X	40439740	ATP6AP2	NM_005765	TSS1500	blood
cg11021362	0.864662	0	0.249903	Y	23756676	TTTY13	NR_001537	TSS200	blood
cg11036359	0.842105	0	0.283198	6	29759078	HCG4	NR_002139	Body	blood
cg11045033	0.873684	0	0.0728045	22	23198755				blood
cg11052391	0.839098	0	0.0316706	10	51826490	FAM21A;FAM21A;FAM21EP	NM_001291398;NM_001005751;NR_038275	TSS1500;TSS1500;Body	blood
cg11075988	0.837594	0	0.148008	X	54917900				blood
cg11080085	0.873684	0	0.173343	X	117480243	WDR44;WDR44	NM_019045;NM_019045	1stExon;5'UTR	blood
cg11090176	0.86015	0	0.143836	X	134847096	CT45A7;CT45A1	NM_001291543;NM_001017417	TSS1500;TSS200	blood
cg11100692	0.866165	0	0.0492984	X	27573195				blood
cg11112532	0.867669	0	0.0693671	15	45479807	SHF;SHF;SHF;SHF	NM_001301169;NM_001301170;NM_001301168;NM_138356	1stExon;1stExon;1stExon;Body	blood
cg11115577	0.863158	0	0.102649	X	25017926				blood
cg11118624	0.843609	0	0.0520419	X	134569099				blood
cg11135694	0.863158	0	0.16202	X	15068723				blood
cg11163995	0.882707	0	0.0991368	X	113885515	MIR1912;HTR2C;HTR2C;HTR2C	NR_031733;NM_001256760;NM_001256761;NM_000868	TSS1500;5'UTR;5'UTR;5'UTR	blood
cg11164659	0.863158	0	0.278954	8	144457677	RHPN1	NM_052924	Body	blood
cg11166197	0.849624	0	0.151581	X	151561584	GABRA3;MIR105-1	NM_000808;NR_029521	5'UTR;TSS1500	blood
cg11166453	0.858647	0	0.0685121	1	247681781				blood
cg11169363	0.852632	0	0.0924951	5	6773746				blood
cg11178030	0.83609	0	0.0194543	4	36376725				blood
cg11196793	0.861654	0	0.200868	X	130912686	FIRRE	NR_026975	Body	blood
cg11203771	0.882707	0	0.13671	9	115140853	HSDL2;HSDL2;HSDL2	NM_001195822;NM_032303;NR_036651	TSS1500;TSS1500;TSS1500	blood
cg11206167	0.842105	0	0.130271	5	42924367				blood
cg11225091	0.833083	0	0.188766	Y	22737663	EIF1AY;EIF1AY	NM_004681;NM_004681	5'UTR;1stExon	blood
cg11231155	0.884211	0	0.312736	12	124861863	NCOR2;NCOR2;NCOR2	NM_006312;NM_001077261;NM_001206654	Body;Body;Body	blood
cg11235218	0.854135	0	0.0334333	X	72098010				blood
cg11238082	0.840602	0	0.0545766	1	161684066	FCRLA	NM_032738	3'UTR	blood
cg11261372	0.879699	0	0.109918	3	10403009	ATP2B2;ATP2B2	NM_001683;NM_001001331	Body;Body	blood
cg11290949	0.846617	0	0.33403	6	55778951				blood
cg11301795	0.845113	0	0.0587573	4	187892539				blood
cg11324748	0.834586	0	0.0925791	21	15352641	C21orf81	NR_027270	Body	blood
cg11331837	0.890226	0	0.35741	17	35161825				blood
cg11340603	0.875188	0	0.154358	12	79816965	SYT1;SYT1;SYT1	NM_005639;NM_001135805;NM_001135806	Body;Body;Body	blood
cg11362904	0.854135	0	0.12102	2	43861377				blood
cg11366142	0.857143	0	0.379745	8	103953989	AZIN1-AS1;AZIN1-AS1	NR_126339;NR_126338	Body;Body	blood
cg11388673	0.864662	0	0.171679	8	144371779				blood
cg11395062	0.861654	0	0.132854	17	14139857	CDRT15	NM_001007530	Body	blood
cg11401214	0.869173	0	0.13183	1	2785382				blood
cg11406134	0.861654	0	0.0609878	1	19202951	ALDH4A1;ALDH4A1;ALDH4A1	NM_170726;NM_001161504;NM_003748	Body;Body;Body	blood
cg11424312	0.867669	0	0.097925	1	245820634	KIF26B	NM_018012	Body	blood
cg11425580	0.864662	0	0.278503	Y	9928310				blood
cg11431762	0.885714	0	0.352246	19	3571445	HMG20B	NM_006339	TSS1500	blood
cg11434986	0.890226	0	0.10803	X	39948609	BCOR;BCOR;BCOR;BCOR	NM_001123384;NM_017745;NM_001123385;NM_001123383	5'UTR;5'UTR;5'UTR;5'UTR	blood
cg11441847	0.837594	0	0.128796	X	117861165	IL13RA1	NM_001560	TSS1500	blood
cg11447162	0.833083	0	0.0649104	15	21380171				blood
cg11453289	0.851128	0	0.00769084	X	100667061	HNRNPH2;HNRNPH2;RPL36A-HNRNPH2;RPL36A-HNRNPH2	NM_019597;NM_001032393;NM_001199974;NM_001199973	Body;Body;3'UTR;3'UTR	blood
cg11459279	0.876692	0	0.246244	14	23593442				blood
cg11461568	0.863158	0	0.171124	X	92275264				blood
cg11468315	0.881203	0	0.182137	10	47654496				blood
cg11540596	0.890226	0	0.245728	6	167403092				blood
cg11541881	0.851128	0	0.205727	1	184492097	C1orf21	NM_030806	Body	blood
cg11544377	0.879699	0	0.0986507	2	112048503				blood
cg11551009	0.884211	0	0.0879865	X	101851119				blood
cg11552072	0.83609	0	0.0932524	2	133014805	NCRNA00164;MIR663B	NR_027020;NR_031608	Body;TSS200	blood
cg11566231	0.837594	0	0.069601	X	117527111	WDR44;WDR44;WDR44	NM_001184966;NM_001184965;NM_019045	Body;Body;Body	blood
cg11573182	0.846617	0	0.286352	10	100071684				blood
cg11585022	0.878195	0	0.233183	5	110427346	WDR36	NM_139281	TSS1500	blood
cg11604182	0.864662	0	0.0712986	5	177433673				blood
cg11607219	0.845113	0	0.31258	7	143140164	TAS2R60	NM_177437	TSS1500	blood
cg11607876	0.845113	0	0.217534	3	64567781	ADAMTS9-AS1;ADAMTS9-AS1;ADAMTS9	NR_110151;NR_110150;NM_182920	Body;Body;Body	blood
cg11610546	0.873684	0	0.289987	18	43021581	SLC14A2-AS1;SLC14A2	NR_110899;NM_001242692	Body;5'UTR	blood
cg11627740	0.834586	0	0.114913	X	105411468	MUM1L1;MUM1L1	NM_152423;NM_001171020	TSS1500;TSS1500	blood
cg11633086	0.867669	0	0.107321	X	129299950	AIFM1;AIFM1;AIFM1;AIFM1	NM_145813;NM_001130847;NM_004208;NM_145812	TSS200;TSS200;TSS200;TSS200	blood
cg11677105	0.839098	0	0.11512	22	42078707	NHP2L1;NHP2L1	NM_001003796;NM_005008	Body;TSS200	blood
cg11717280	0.857143	0	0.175142	X	73072619	XIST	NR_001564	TSS200	blood
cg11717930	0.84812	0	0.253576	X	53111116	TSPYL2	NM_022117	TSS1500	blood
cg11734017	0.875188	0	0.285447	1	25611456	RHD;RHD;RHD;RHD;RHD;RHD;RHD;RHD	NM_001282867;NM_001282872;NM_016124;NM_001127691;NM_001282868;NM_001282869;NM_001282871;NM_001282870	5'UTR;Body;Body;Body;Body;Body;Body;Body	blood
cg11744538	0.864662	0	0.214967	17	42646995				blood
cg11746498	0.866165	0	0.0536912	10	26878629	C10orf50	NR_026793	TSS200	blood
cg11747817	0.867669	0	0.12319	18	11912416				blood
cg11757124	0.83609	0	0.18739	7	157526947	PTPRN2;PTPRN2;PTPRN2	NM_002847;NM_130842;NM_130843	Body;Body;Body	blood
cg11762265	0.852632	0	0.212011	9	136234563	SURF4;SURF4;SURF4;SURF4;SURF4;SURF4;SURF4	NM_001280791;NM_001280790;NM_001280789;NM_033161;NM_001280788;NM_001280792;NM_001280793	5'UTR;5'UTR;Body;Body;Body;Body;5'UTR	blood
cg11768167	0.834586	0	0.105383	6	29690889	HLA-F;HLA-F;HLA-F	NM_001098478;NM_001098479;NM_018950	TSS1500;TSS1500;TSS1500	blood
cg11774548	0.857143	0	0.0791906	5	180489057				blood
cg11781282	0.87218	0	0.0343293	2	136505575	UBXN4	NM_014607	Body	blood
cg11781506	0.878195	0	0.110504	17	13209886				blood
cg11786587	0.839098	0	0.310403	5	178208610				blood
cg11787508	0.857143	0	0.107151	13	26761337				blood
cg11797908	0.86015	0	0.0568134	X	153152594	LCA10;L1CAM	NR_130768;NM_001278116	Body;TSS1500	blood
cg11816202	0.867669	0	0.154926	Y	21239332	TTTY14	NR_001543	TSS200	blood
cg11825821	0.866165	0	0.113618	X	68441536				blood
cg11834066	0.881203	0	0.149039	X	145701413				blood
cg11837744	0.83609	0	0.0566684	1	95556758	TMEM56	NM_001199679	TSS1500	blood
cg11894108	0.834586	0	0.247733	X	153626015	RPL10;RPL10;RPL10;RPL10;RPL10;RPL10	NM_001303625;NM_001256580;NM_001256577;NM_006013;NM_001303624;NM_001303626	TSS1500;TSS1500;TSS1500;TSS1500;TSS1500;TSS1500	blood
cg11900328	0.885714	0	0.0787334	8	2263331				blood
cg11918562	0.857143	0	0.141643	X	55934670				blood
cg11931211	0.843609	0	0.160071	12	130822361	PIWIL1;PIWIL1	NM_001190971;NM_004764	TSS200;TSS200	blood
cg11939300	0.849624	0	0.189271	2	132584904				blood
cg11955456	0.833083	0	0.00469757	1	32110624	PEF1	NM_012392	TSS200	blood
cg11982081	0.842105	0	0.36961	16	28014560	GSG1L	NM_001109763	Body	blood
cg12014289	0.84812	0	0.0237926	X	122755261	THOC2	NM_001081550	Body	blood
cg12030231	0.834586	0	0.0362502	X	48650312	GATA1	NM_002049	Body	blood
cg12039967	0.876692	0	0.192763	X	67718493	YIPF6	NM_173834	TSS1500	blood
cg12061216	0.885714	0	0.200507	X	129658061				blood
cg12067202	0.839098	0	0.258213	8	105234691	RIMS2;RIMS2;RIMS2;RIMS2	NM_001282882;NM_001100117;NM_001282881;NM_014677	TSS1500;Body;Body;Body	blood
cg12075262	0.843609	0	0.102871	4	7131136				blood
cg12077809	0.888722	0	0.247534	4	187753093				blood
cg12115438	0.854135	0	0.108282	19	35086853	SCGBL	NM_001025591	TSS1500	blood
cg12163508	0.854135	0	0.0960419	10	38645121	HSD17B7P2	NR_003086	TSS200	blood
cg12166599	0.86015	0	0.0358352	X	55026360	APEX2	NM_014481	TSS1500	blood
cg12169661	0.888722	0	0.133297	7	73183394	CLDN3;CLDN3	NM_001306;NM_001306	3'UTR;1stExon	blood
cg12169700	0.851128	0	0.278262	7	1923695	MAD1L1;MAD1L1;MAD1L1	NM_003550;NM_001013837;NM_001013836	Body;Body;Body	blood
cg12181730	0.834586	0	0.0980004	19	53194699	ZNF83	NR_003936	TSS1500	blood
cg12186981	0.888722	0	0.283574	11	6804983	OR2AG1	NM_001004489	TSS1500	blood
cg12208638	0.86015	0	0.278817	11	66317822	ACTN3	NM_001104	Body	blood
cg12219963	0.867669	0	0.0671564	12	109745037	FOXN4	NM_213596	Body	blood
cg12230162	0.837594	0	0.167832	X	153046482	SRPK3;SRPK3;SRPK3;SRPK3;SRPK3;SRPK3	NM_001170761;NM_001170760;NM_014370;NM_014370;NM_001170760;NM_001170761	5'UTR;1stExon;1stExon;5'UTR;5'UTR;1stExon	blood
cg12241552	0.863158	0	0.0994294	3	196044003	TM4SF19-AS1;TM4SF19-AS1;TCTEX1D2;TM4SF19-TCTEX1D2	NR_046724;NR_121665;NM_152773;NR_037950	TSS1500;TSS1500;Body;Body	blood
cg12259892	0.876692	0	0.285625	18	56963742	CPLX4	NM_181654	3'UTR	blood
cg12283695	0.87218	0	0.0921824	15	20834869				blood
cg12293026	0.87218	0	0.0836777	5	154022233				blood
cg12307373	0.879699	0	0.306069	11	103305609	DYNC2H1;DYNC2H1	NM_001377;NM_001080463	Body;Body	blood
cg12342501	0.870677	0	0.361658	2	8530521				blood
cg12361318	0.867669	0	0.0620911	X	5566969				blood
cg12362235	0.852632	0	0.249154	10	14690936	FAM107B;FAM107B	NM_031453;NM_001282695	Body;5'UTR	blood
cg12379764	0.83609	0	0.0574363	21	47803548	PCNT	NM_006031	Body	blood
cg12381317	0.870677	0	0.107188	12	48500521	PFKM;SENP1;SENP1;SENP1;SENP1	NM_001166686;NM_001267595;NR_051992;NR_051991;NM_001267594	5'UTR;TSS1500;TSS1500;TSS1500;TSS1500	blood
cg12388679	0.884211	0	0.198423	1	203787273	ZC3H11A	NM_014827	Body	blood
cg12434908	0.833083	0	0.0864597	1	16930805	NBPF1	NM_017940	5'UTR	blood
cg12437481	0.869173	0	0.156554	16	420112	MRPL28	NM_006428	Body	blood
cg12438330	0.839098	0	0.0856797	17	77508760				blood
cg12451836	0.843609	0	0.068325	7	156736047				blood
cg12468189	0.885714	0	0.119228	X	153046767	SRPK3;SRPK3;SRPK3	NM_001170761;NM_014370;NM_001170760	Body;Body;Body	blood
cg12474444	0.869173	0	0.204049	5	1298644				blood
cg12479444	0.846617	0	0.105836	7	63361394				blood
cg12482231	0.846617	0	0.0764454	19	53814351				blood
cg12483213	0.851128	0	0.153807	1	235289362	TOMM20	NM_014765	Body	blood
cg12495798	0.875188	0	0.218502	15	76054831	MIR4313	NR_036198	TSS200	blood
cg12497304	0.849624	0	0.0574889	X	78002454	LPAR4	NM_005296	TSS1500	blood
cg12501402	0.890226	0	0.298266	5	1742623				blood
cg12529161	0.879699	0	0.0543414	4	3567445				blood
cg12540973	0.83609	0	0.193596	X	109399405	TMEM164;TMEM164	NM_017698;NM_032227	Body;Body	blood
cg12559170	0.873684	0	0.111082	11	5275217	HBG2	NM_000184	Body	blood
cg12562822	0.84812	0	0.197375	5	1219873	SLC6A19	NM_001003841	Body	blood
cg12566071	0.849624	0	0.274141	Y	16917367	NLGN4Y-AS1;NLGN4Y;NLGN4Y;NLGN4Y;NLGN4Y	NR_046504;NM_001206850;NR_046355;NR_028319;NM_014893	TSS1500;Body;Body;Body;Body	blood
cg12580248	0.873684	0	0.102514	16	29412940	NPIPB11	NM_001310137	Body	blood
cg12589297	0.878195	0	0.142471	15	67136155				blood
cg12599971	0.851128	0	0.103416	5	125171542				blood
cg12624040	0.845113	0	0.217695	2	168675205	B3GALT1;B3GALT1	NM_020981;NM_020981	5'UTR;1stExon	blood
cg12653105	0.834586	0	0.221369	X	49028299	PLP2;PLP2	NM_002668;NM_002668	5'UTR;1stExon	blood
cg12657416	0.876692	0	0.286827	9	139607421	FAM69B	NM_152421	Body	blood
cg12658972	0.851128	0	0.106251	16	4233595				blood
cg12661744	0.840602	0	0.0916052	10	112507322	RBM20	NM_001134363	Body	blood
cg12665022	0.873684	0	0.193515	7	130668891	LINC-PINT;LINC-PINT;LINC-PINT;LINC-PINT;LINC-PINT;LINC-PINT;LINC-PINT;LINC-PINT	NR_109855;NR_024153;NR_015431;NR_109854;NR_109853;NR_109852;NR_109851;NR_109850	Body;Body;Body;Body;Body;Body;Body;Body	blood
cg12674840	0.864662	0	0.0481043	4	2275801	ZFYVE28	NM_020972	Body	blood
cg12690462	0.843609	0	0.121793	21	43822540	UBASH3A;UBASH3A;UBASH3A	NM_018961;NM_001001895;NM_001243467	TSS1500;TSS1500;TSS1500	blood
cg12697186	0.870677	0	0.0743297	X	71353459	NHSL2	NM_001013627	Body	blood
cg12728820	0.879699	0	0.120541	X	100075247	CSTF2	NM_001325	TSS200	blood
cg12729177	0.84812	0	0.274186	2	10655037				blood
cg12738248	0.849624	0	0.230158	7	5156928				blood
cg12743416	0.854135	0	0.345803	7	138229989	TRIM24;TRIM24	NM_003852;NM_015905	Body;Body	blood
cg12744031	0.840602	0	0.15736	7	158751184				blood
cg12754571	0.834586	0	0.1722	1	247694271	LOC148824;OR2C3	NR_027309;NM_198074	TSS200;3'UTR	blood
cg12761732	0.834586	0	0.0397549	2	242547234	THAP4;THAP4	NM_015963;NM_001164356	Body;Body	blood
cg12763978	0.875188	0	0.117932	6	28601519				blood
cg12776173	0.873684	0	0.32316	9	4726758	AK3;AK3;AK3;AK3;AK3	NM_001199856;NM_001199855;NM_001199853;NM_001199852;NM_016282	TSS1500;5'UTR;5'UTR;Body;Body	blood
cg12828465	0.833083	0	0.119958	X	122956978				blood
cg12833414	0.863158	0	0.249649	1	247569540				blood
cg12861974	0.834586	0	0.235569	X	105855157	CXorf57	NM_018015	TSS200	blood
cg12863693	0.839098	0	0.10063	15	85201151	NMB;NMB	NM_205858;NM_021077	Body;Body	blood
cg12894338	0.888722	0	0.230424	X	103402122	SLC25A53	NM_001012755	TSS1500	blood
cg12897568	0.852632	0	0.0505227	17	26593461				blood
cg12898220	0.837594	0	0.240864	1	205819356	PM20D1	NM_152491	TSS200	blood
cg12901038	0.839098	0	0.0145481	11	2815078	KCNQ1;KCNQ1	NM_000218;NM_181798	Body;Body	blood
cg12904852	0.864662	0	0.0846818	X	47674508				blood
cg12907544	0.857143	0	0.0759612	X	39529854				blood
cg12914114	0.861654	0	0.318059	6	170687002	FAM120B;FAM120B;FAM120B;FAM120B	NM_001286379;NM_001286380;NM_032448;NM_001286381	Body;Body;Body;Body	blood
cg12918445	0.845113	0	0.264535	2	111576437	ACOXL	NM_001142807	Body	blood
cg12925685	0.855639	0	0.0729523	20	19661257	SLC24A3	NM_020689	Body	blood
cg12925689	0.851128	0	0.255788	6	91168844				blood
cg12950816	0.833083	0	0.125438	7	1198977	ZFAND2A	NM_182491	5'UTR	blood
cg12952136	0.867669	0	0.0315346	4	71705777	GRSF1;GRSF1	NM_002092;NM_001098477	TSS200;TSS1500	blood
cg12952561	0.888722	0	0.282279	7	100300649				blood
cg12963246	0.839098	0	0.0321993	6	28129442	ZNF389	NM_001145129	TSS200	blood
cg12963603	0.83609	0	0.0672747	9	121295670				blood
cg12966778	0.843609	0	0.214069	19	14889720	EMR2;EMR2;EMR2;EMR2;EMR2;EMR2;EMR2	NM_152918;NM_152920;NM_152916;NM_013447;NM_152917;NM_152919;NM_152921	TSS1500;TSS1500;TSS1500;TSS1500;TSS1500;TSS1500;TSS1500	blood
cg12977811	0.884211	0	0.0532269	8	2016736	MYOM2	NM_003970	Body	blood
cg12981362	0.866165	0	0.254288	X	77154941	COX7B	NM_001866	TSS200	blood
cg13027142	0.858647	0	0.159041	2	50201382	NRXN1;NRXN1;NRXN1	NM_004801;NM_001135659;NM_138735	Body;Body;Body	blood
cg13033054	0.887218	0	0.122133	21	33948561	TCP10L	NM_144659	3'UTR	blood
cg13038195	0.84812	0	0.349167	5	60919296				blood
cg13038767	0.87218	0	0.349301	12	67989361				blood
cg13072209	0.884211	0	0.270748	6	3298568	SLC22A23;SLC22A23;SLC22A23;SLC22A23	NR_104448;NM_001286455;NM_021945;NM_015482	Body;Body;Body;Body	blood
cg13078798	0.858647	0	0.334856	1	92203667	TGFBR3	NM_003243	Body	blood
cg13079150	0.833083	0	0.300228	19	54655647	CNOT3	NM_014516	Body	blood
cg13080267	0.881203	0	0.264135	1	161699921				blood
cg13093842	0.833083	0	0.222406	19	55477633	NLRP2;NLRP2;NLRP2;NLRP2	NM_001174081;NM_017852;NM_001174083;NM_001174082	5'UTR;TSS200;TSS200;TSS200	blood
cg13105517	0.845113	0	0.124441	X	153978857	GAB3;GAB3	NM_001081573;NM_080612	Body;Body	blood
cg13115118	0.845113	0	0.24263	X	154299794	BRCC3;BRCC3;BRCC3;MTCP1;MTCP1NB;BRCC3	NM_001018055;NM_024332;NM_024332;NM_001018025;NM_001018024;NM_001018055	5'UTR;1stExon;5'UTR;TSS1500;TSS1500;1stExon	blood
cg13115440	0.875188	0	0.0858762	3	197355656	LOC220729	NR_003266	TSS1500	blood
cg13126643	0.881203	0	0.0550247	20	29547097				blood
cg13150977	0.87218	0	0.0774424	15	85114131	UBE2QP1	NR_003661	TSS200	blood
cg13153964	0.840602	0	0.00596866	7	100026424	MEPCE;ZCWPW1	NM_019606;NM_017984	TSS1500;TSS200	blood
cg13176198	0.869173	0	0.151206	15	30336915				blood
cg13195461	0.87218	0	0.365056	22	22057272	YPEL1;YPEL1	NM_013313;NR_130910	Body;Body	blood
cg13217931	0.833083	0	0.0739132	3	125041332	ZNF148	NM_021964	5'UTR	blood
cg13221458	0.842105	0	0.0949147	6	160112632	SOD2;SOD2;SOD2	NM_001024466;NM_000636;NM_001024465	Body;Body;Body	blood
cg13254688	0.833083	0	0.279439	Y	16743743	NLGN4Y;NLGN4Y;NLGN4Y;NLGN4Y;NLGN4Y	NM_001206850;NR_046355;NR_028319;NM_014893;NM_001164238	5'UTR;Body;Body;Body;Body	blood
cg13261753	0.881203	0	0.274033	11	76021111				blood
cg13270115	0.857143	0	0.0892324	X	10589769	MID1;MID1;MID1	NM_001098624;NM_000381;NM_033290	5'UTR;TSS1500;5'UTR	blood
cg13312387	0.851128	0	0.183548	2	232395300	NMUR1	NM_006056	TSS200	blood
cg13318480	0.842105	0	0.226914	X	68837050	EDA;EDA;EDA;EDA;EDA	NM_001005613;NM_001005610;NM_001399;NM_001005612;NM_001005609	Body;Body;Body;Body;Body	blood
cg13318719	0.857143	0	0.160413	X	49971763				blood
cg13320413	0.873684	0	0.135285	3	133541774				blood
cg13332350	0.840602	0	0.264349	11	35239907	CD44;CD44;CD44;CD44;CD44	NM_001001389;NM_001001392;NM_000610;NM_001001390;NM_001001391	Body;Body;Body;Body;Body	blood
cg13371839	0.864662	0	0.0974806	19	22605151	ZNF98	NM_001098626	TSS200	blood
cg13375589	0.858647	0	0.165253	17	4487125	SMTNL2;SMTNL2	NM_198501;NM_001114974	TSS200;TSS1500	blood
cg13387643	0.867669	0	0.26217	1	10737562	CASZ1;CASZ1	NM_017766;NM_001079843	Body;Body	blood
cg13402656	0.888722	0	0.128817	8	1511478	DLGAP2	NM_004745	Body	blood
cg13414557	0.840602	0	0.0600515	X	48558458	SUV39H1;SUV39H1	NM_001282166;NM_003173	Body;Body	blood
cg13421331	0.863158	0	0.165965	17	65693404				blood
cg13425888	0.863158	0	0.254348	19	55476669	NLRP2	NM_017852	TSS1500	blood
cg13441872	0.846617	0	0.176476	X	54556943	GNL3L	NM_019067	5'UTR	blood
cg13442104	0.863158	0	0.140596	X	30671410	GK;GK;GK	NM_001128127;NM_000167;NM_203391	TSS200;TSS200;TSS200	blood
cg13462158	0.86015	0	0.118956	1	55522104	PCSK9	NM_174936	Body	blood
cg13468374	0.84812	0	0.273128	Y	22748090	EIF1AY;EIF1AY	NM_004681;NM_001278612	Body;Body	blood
cg13468767	0.875188	0	0.193712	17	9672024				blood
cg13469777	0.866165	0	0.100306	6	29978621	NCRNA00171	NR_026751	Body	blood
cg13494933	0.833083	0	0.0687183	1	148864629				blood
cg13498216	0.87218	0	0.179584	2	10184305	KLF11;KLF11;KLF11	NM_001177716;NM_001177718;NM_003597	5'UTR;TSS200;Body	blood
cg13501581	0.840602	0	0.0426729	X	68366434				blood
cg13505700	0.833083	0	0.0602906	X	71175815	NHSL2	NM_001013627	Body	blood
cg13514836	0.878195	0	0.303218	6	111944537				blood
cg13515842	0.881203	0	0.0396243	9	127215440	GPR144	NM_001161808	Body	blood
cg13524834	0.878195	0	0.0717925	X	51545659	MAGED1	NM_001005332	TSS1500	blood
cg13560576	0.839098	0	0.0115475	9	5833327	ERMP1	NM_024896	TSS1500	blood
cg13565129	0.884211	0	0.160659	6	28601419				blood
cg13569207	0.837594	0	0.356258	7	149536854	ZNF862	NM_001099220	Body	blood
cg13583272	0.867669	0	0.0715543	17	739376	NXN	NM_022463	Body	blood
cg13627498	0.866165	0	0.140176	2	43254612				blood
cg13636926	0.864662	0	0.112217	9	34627940	ARID3C	NM_001017363	1stExon	blood
cg13642260	0.842105	0	0.141291	9	130955380	CIZ1;CIZ1	NM_012127;NM_001131015	5'UTR;5'UTR	blood
cg13642881	0.833083	0	0.0725752	1	100302025				blood
cg13653328	0.875188	0	0.348813	5	148520669	ABLIM3	NM_014945	TSS1500	blood
cg13669144	0.878195	0	0.0292714	Y	14613044				blood
cg13691793	0.881203	0	0.241484	18	21750891	OSBPL1A;OSBPL1A;OSBPL1A	NM_018030;NM_001242508;NM_080597	Body;Body;Body	blood
cg13699065	0.845113	0	0.159697	X	136511500				blood
cg13701221	0.869173	0	0.108509	9	36167801				blood
cg13706404	0.863158	0	0.0420895	9	67666081				blood
cg13730347	0.840602	0	0.072582	X	19696296	SH3KBP1;SH3KBP1	NM_001024666;NM_031892	Body;Body	blood
cg13732083	0.866165	0	0.134085	21	47605072	C21orf56;C21orf56	NM_032261;NM_001142854	TSS1500;TSS1500	blood
cg13749548	0.864662	0	0.37982	14	75722495				blood
cg13770153	0.864662	0	0.0615128	20	60521292				blood
cg13799572	0.857143	0	0.364454	11	126382235	KIRREL3;KIRREL3;KIRREL3	NM_032531;NM_001301097;NM_001161707	Body;Body;Body	blood
cg13802740	0.837594	0	0.0443268	2	9770727	YWHAQ	NM_006826	5'UTR	blood
cg13807550	0.858647	0	0.0130433	X	54838543	MAGED2;MAGED2;MAGED2	NM_177433;NM_014599;NM_201222	Body;Body;Body	blood
cg13818628	0.86015	0	0.195738	X	135333705	MAP7D3	NM_024597	TSS200	blood
cg13824270	0.858647	0	0.298999	6	4020946	PRPF4B	NM_003913	TSS1500	blood
cg13837834	0.851128	0	0.213525	5	180728293				blood
cg13857646	0.84812	0	0.116548	9	140356757	PNPLA7;PNPLA7	NM_152286;NM_001098537	Body;Body	blood
cg13915726	0.884211	0	0.170127	X	152908309	DUSP9	NM_001395	5'UTR	blood
cg13920856	0.851128	0	0.299996	2	159867184	TANC1;TANC1	NM_001145909;NM_033394	5'UTR;5'UTR	blood
cg13933122	0.854135	0	0.120597	6	170485731				blood
cg13944838	0.87218	0	0.183387	5	179740914	GFPT2	NM_005110	Body	blood
cg13984289	0.884211	0	0.0690683	17	10220829	MYH13	NM_003802	Body	blood
cg13988141	0.884211	0	0.0299181	X	31393003	DMD;DMD;DMD;DMD;DMD;DMD;DMD;DMD;DMD;DMD;DMD;DMD	NM_004023;NM_004021;NM_004022;NM_004014;NM_004020;NM_004013;NM_004012;NM_004011;NM_004010;NM_004009;NM_004006;NM_000109	Body;Body;Body;Body;Body;Body;Body;Body;Body;Body;Body;Body	blood
cg13992645	0.842105	0	0.0717661	X	10369496				blood
cg14001750	0.83609	0	0.238915	17	64302651	PRKCA	NM_002737	Body	blood
cg14002365	0.854135	0	0.290456	3	148657779				blood
cg14004049	0.833083	0	0.183039	X	102510216	TCEAL8;TCEAL8	NM_153333;NM_001006684	TSS200;TSS200	blood
cg14006678	0.890226	0	0.250914	X	48814864	OTUD5;OTUD5;OTUD5;OTUD5;OTUD5;OTUD5;OTUD5	NM_017602;NM_001136159;NM_017602;NM_001136158;NM_001136157;NM_001136157;NM_001136158	5'UTR;5'UTR;1stExon;1stExon;5'UTR;1stExon;5'UTR	blood
cg14013597	0.863158	0	0.109604	2	131046122				blood
cg14013659	0.873684	0	0.211359	17	58038899	RNFT1	NM_016125	Body	blood
cg14019861	0.863158	0	0.0405926	X	47496001	ELK1;ELK1	NM_001114123;NM_005229	3'UTR;3'UTR	blood
cg14024893	0.837594	0	0.149872	9	139943146	ENTPD2;ENTPD2	NM_203468;NM_001246	Body;Body	blood
cg14042597	0.876692	0	0.0784155	22	18706050				blood
cg14047540	0.843609	0	0.0584419	11	133829660				blood
cg14048271	0.851128	0	0.363867	19	35577342	HPN-AS1;HPN-AS1	NR_024562;NR_024561	Body;Body	blood
cg14056849	0.851128	0	0.33797	9	115771599	LOC169834	NM_001101338	5'UTR	blood
cg14079189	0.851128	0	0.168113	5	52239555	ITGA1	NM_181501	Body	blood
cg14080798	0.869173	0	0.131872	1	169535037	F5	NM_000130	Body	blood
cg14092571	0.875188	0	0.00716013	14	90743983				blood
cg14098973	0.843609	0	0.219325	X	128812233				blood
cg14103670	0.833083	0	0.0294971	16	33939081				blood
cg14111685	0.845113	0	0.19188	2	242930205				blood
cg14112997	0.839098	0	0.318728	22	17591088	IL17RA	NM_014339	3'UTR	blood
cg14116332	0.854135	0	0.116921	X	77154916	COX7B	NM_001866	TSS200	blood
cg14139065	0.839098	0	0.0640348	X	133700574	PLAC1	NM_021796	Body	blood
cg14139947	0.876692	0	0.192539	14	92430171				blood
cg14152758	0.861654	0	0.302529	13	110954169	COL4A1;COL4A1	NM_001845;NM_001303110	Body;Body	blood
cg14159672	0.890226	0	0.237085	1	205819179	PM20D1	NM_152491	1stExon	blood
cg14174526	0.861654	0	0.0418261	2	242762050				blood
cg14184286	0.846617	0	0.0578046	X	55020677	PFKFB1;PFKFB1;PFKFB1;PFKFB1	NM_002625;NM_001271804;NR_073450;NM_001271805	TSS200;TSS200;TSS200;Body	blood
cg14186481	0.879699	0	0.0916343	9	43525948				blood
cg14192979	0.849624	0	0.260353	17	12562530				blood
cg14218851	0.876692	0	0.255917	14	103018726				blood
cg14231049	0.852632	0	0.160225	1	74700480	TNNI3K;FPGT-TNNI3K;FPGT-TNNI3K	NM_015978;NM_001199327;NM_001112808	TSS1500;Body;Body	blood
cg14252149	0.878195	0	0.347195	1	236707045	LGALS8;LGALS8;LGALS8;LGALS8	NM_201544;NM_006499;NM_201545;NM_201543	Body;Body;Body;Body	blood
cg14306652	0.866165	0	0.195957	X	122217799				blood
cg14315332	0.849624	0	0.0585903	3	101295794	PCNP	NM_020357	Body	blood
cg14316660	0.873684	0	0.203265	9	115851947				blood
cg14317384	0.87218	0	0.184095	8	216788				blood
cg14332680	0.875188	0	0.0988892	2	148381259				blood
cg14346048	0.882707	0	0.0924122	X	34675036	TMEM47	NM_031442	1stExon	blood
cg14348252	0.843609	0	0.0746534	22	42885048				blood
cg14351440	0.83609	0	0.348748	X	138726210	MCF2;MCF2	NM_001099855;NM_005369	Body;TSS1500	blood
cg14393649	0.833083	0	0.0196422	X	49178100	GAGE12J	NM_001098406	TSS1500	blood
cg14397318	0.849624	0	0.0232529	12	126468186				blood
cg14398295	0.875188	0	0.129187	15	30337018				blood
cg14401833	0.843609	0	0.374303	10	93399130				blood
cg14403583	0.843609	0	0.0204734	14	105418241	AHNAK2	NM_138420	Body	blood
cg14444099	0.843609	0	0.159556	19	53099796	ZNF137	NR_023311	TSS200	blood
cg14446584	0.849624	0	0.0769403	Y	14822618	USP9Y	NM_004654	Body	blood
cg14448451	0.866165	0	0.115259	1	145382559	LOC101928979;LOC101928979;NBPF20;NBPF10;NBPF10	NR_125967;NR_125968;NM_001278267;NM_001039703;NM_001302371	TSS200;TSS200;Body;Body;Body	blood
cg14487855	0.851128	0	0.0326194	9	139997436	MAN1B1	NM_016219	Body	blood
cg14502545	0.861654	0	0.253619	4	7137056				blood
cg14505434	0.888722	0	0.0794223	11	89522851				blood
cg14523405	0.843609	0	0.0589234	1	147994007				blood
cg14541670	0.852632	0	0.277468	20	1584005	SIRPB1;SIRPB1;SIRPB1	NM_001135844;NM_006065;NM_001083910	Body;Body;Body	blood
cg14548901	0.855639	0	0.32945	2	11430093	ROCK2	NM_004850	Body	blood
cg14549203	0.87218	0	0.401851	16	18994569	TMC7;TMC7;TMC7	NM_001300732;NM_024847;NM_001160364	TSS1500;TSS1500;TSS1500	blood
cg14555881	0.84812	0	0.318231	21	28185839				blood
cg14558639	0.875188	0	0.0524769	19	35760677	USF2;USF2	NM_003367;NM_207291	Body;Body	blood
cg14562786	0.870677	0	0.138018	9	40698808	FAM75A3	NM_001083124	TSS1500	blood
cg14582100	0.839098	0	0.0785513	15	45693742	SPATA5L1;SPATA5L1	NM_024063;NR_027635	TSS1500;TSS1500	blood
cg14599155	0.890226	0	0.331081	5	149575123	SLC6A7	NM_014228	Body	blood
cg14613101	0.846617	0	0.163885	9	107816805				blood
cg14614789	0.855639	0	0.227665	19	5548129				blood
cg14615128	0.870677	0	0.329907	7	6568678	GRID2IP	NM_001145118	Body	blood
cg14622770	0.861654	0	0.0396016	12	131267565				blood
cg14646974	0.857143	0	0.101874	10	38645378	HSD17B7P2	NR_003086	Body	blood
cg14649060	0.861654	0	0.145968	4	140006649	ELF2;ELF2;ELF2;ELF2;ELF2	NM_006874;NM_001276459;NM_001276458;NM_001276457;NM_201999	TSS1500;TSS1500;TSS1500;TSS1500;Body	blood
cg14651435	0.870677	0	0.36293	7	157209551	DNAJB6	NM_058246	3'UTR	blood
cg14654363	0.843609	0	0.134121	6	28601443				blood
cg14655569	0.863158	0	0.309565	9	95473718	BICD2;BICD2	NM_015250;NM_001003800	3'UTR;3'UTR	blood
cg14658558	0.855639	0	0.281827	Y	21156014	CD24;CD24;CD24;CD24;CD24;TTTY14;TTTY14;TTTY14;TTTY14;TTTY14;TTTY14;CD24	NM_001291739;NM_013230;NR_117090;NM_001291737;NR_117089;NR_125736;NR_125733;NR_125735;NR_125734;NR_125737;NR_001543;NM_001291738	TSS1500;TSS1500;TSS1500;TSS1500;TSS1500;Body;Body;Body;Body;Body;Body;5'UTR	blood
cg14661185	0.843609	0	0.0753279	9	136625140				blood
cg14669130	0.845113	0	0.0699166	1	89459504	CCBL2;CCBL2;RBMXL1;RBMXL1	NM_001008661;NM_001008662;NM_001162536;NM_019610	TSS1500;TSS1500;TSS1500;TSS1500	blood
cg14683738	0.83609	0	0.00333764	19	37701593	ZNF585B	NM_152279	TSS200	blood
cg14725109	0.879699	0	0.201844	X	47696106	ZNF81	NM_007137	TSS200	blood
cg14732376	0.873684	0	0.0383476	3	154607361				blood
cg14752068	0.863158	0	0.0980346	1	17004633				blood
cg14753740	0.849624	0	0.0188065	5	54468940	CDC20B;CDC20B;MIR449C;CDC20B;CDC20B;CDC20B;CDC20B	NM_152623;NM_001145734;NR_031572;NM_001170402;NM_001170402;NM_001145734;NM_152623	1stExon;1stExon;TSS1500;5'UTR;1stExon;5'UTR;5'UTR	blood
cg14773256	0.86015	0	0.354998	7	65594046	CRCP;CRCP;CRCP;CRCP;CRCP	NR_024548;NM_001142414;NM_001040648;NM_001040647;NM_014478	Body;Body;Body;Body;Body	blood
cg14780448	0.882707	0	0.331828	4	159730342	FNIP2	NM_020840	Body	blood
cg14797147	0.845113	0	0.380842	5	124309096				blood
cg14801238	0.83609	0	0.113182	6	31275664				blood
cg14825413	0.855639	0	0.130478	8	144358566	GLI4	NM_138465	Body	blood
cg14827090	0.849624	0	0.156349	14	100991424	WDR25;WDR25	NM_024515;NM_001161476	Body;Body	blood
cg14893161	0.837594	0	0.216096	1	205819251	PM20D1;PM20D1	NM_152491;NM_152491	5'UTR;1stExon	blood
cg14902204	0.852632	0	0.139598	2	131046313				blood
cg14904688	0.834586	0	0.0294148	5	173005254	LOC285593;LOC285593	NR_027109;NR_027108	TSS1500;TSS1500	blood
cg14906510	0.875188	0	0.152673	12	7781169				blood
cg14906888	0.879699	0	0.11676	10	130751423				blood
cg14926641	0.854135	0	0.0585972	X	70152364	SLC7A3;SLC7A3	NM_001048164;NM_032803	TSS1500;TSS1500	blood
cg14973366	0.840602	0	0.145042	X	153599377	FLNA;FLNA	NM_001110556;NM_001456	Body;Body	blood
cg15010091	0.839098	0	0.0775515	X	43419465				blood
cg15011596	0.834586	0	0.023105	6	30627459	DHX16;DHX16	NM_001164239;NM_003587	Body;Body	blood
cg15022772	0.851128	0	0.0143383	1	146696938	FMO5;FMO5;FMO5;FMO5;FMO5;FMO5	NM_001144830;NM_001461;NM_001144829;NM_001144830;NM_001144829;NM_001461	1stExon;5'UTR;5'UTR;5'UTR;1stExon;1stExon	blood
cg15029183	0.858647	0	0.332518	6	143586006	AIG1	NM_016108	Body	blood
cg15031253	0.854135	0	0.218443	19	55476665	NLRP2	NM_017852	TSS1500	blood
cg15036477	0.878195	0	0.0336135	7	97587060				blood
cg15041662	0.876692	0	0.094651	17	14115369				blood
cg15053096	0.840602	0	0.0881424	2	91804871				blood
cg15062055	0.837594	0	0.1534	X	107069001	MID2;MID2	NM_012216;NM_052817	TSS200;TSS200	blood
cg15074403	0.837594	0	0.338168	7	55141475	EGFR;EGFR;EGFR;EGFR	NM_201283;NM_201282;NM_201284;NM_005228	Body;Body;Body;Body	blood
cg15083522	0.83609	0	0.315566	10	134188873	LRRC27;LRRC27	NM_001143757;NM_030626	3'UTR;3'UTR	blood
cg15084497	0.890226	0	0.0651047	X	11532323	ARHGAP6;ARHGAP6;ARHGAP6	NR_109776;NM_013427;NM_006125	Body;Body;Body	blood
cg15105011	0.866165	0	0.114088	4	940614	TMEM175	NM_032326	5'UTR	blood
cg15107713	0.846617	0	0.0527911	X	138973901				blood
cg15123087	0.857143	0	0.0301706	7	144056518	ARHGEF5	NM_005435	5'UTR	blood
cg15133953	0.878195	0	0.306165	17	18193940	TOP3A	NM_004618	Body	blood
cg15173629	0.843609	0	0.212663	X	84882562				blood
cg15174294	0.861654	0	0.16051	19	21265264	ZNF714	NM_182515	5'UTR	blood
cg15185382	0.846617	0	0.273694	6	157505051	ARID1B;ARID1B	NM_020732;NM_017519	Body;Body	blood
cg15192736	0.866165	0	0.0812786	22	49448123				blood
cg15198443	0.86015	0	0.201443	X	152198217				blood
cg15199699	0.878195	0	0.255933	1	47856610	LINC01389	NR_126355	Body	blood
cg15201545	0.833083	0	0.222523	4	675137	MYL5	NM_002477	Body	blood
cg15233961	0.851128	0	0.171032	10	96990543				blood
cg15242686	0.875188	0	0.205857	22	24348715	GSTTP1	NR_003081	TSS1500	blood
cg15274662	0.855639	0	0.326524	7	12463109				blood
cg15281606	0.837594	0	0.318861	2	238903310	UBE2F;UBE2F;UBE2F;UBE2F-SCLY;UBE2F;UBE2F;UBE2F;UBE2F;UBE2F	NR_103499;NR_103498;NR_103500;NR_037904;NM_001278306;NM_001278308;NM_001278307;NM_001278305;NM_080678	Body;Body;Body;Body;Body;Body;Body;Body;Body	blood
cg15314470	0.845113	0	0.274606	Y	7672626	TTTY12	NR_001551	TSS1500	blood
cg15385169	0.839098	0	0.0656575	X	17963583				blood
cg15388153	0.882707	0	0.135449	X	47486151	CFP;CFP;CFP;CFP	NM_001145252;NM_002621;NM_001145252;NM_002621	Body;Body;ExonBnd;ExonBnd	blood
cg15392147	0.833083	0	0.251644	11	59209777	OR5A1	NM_001004728	TSS1500	blood
cg15398841	0.842105	0	0.125334	4	74847761	PF4	NM_002619	TSS200	blood
cg15399577	0.846617	0	0.246837	9	101277166	GABBR2	NM_005458	Body	blood
cg15410402	0.851128	0	0.289941	X	46306463	ZNF673;ZNF673;ZNF673;ZNF673	NM_017776;NM_001129900;NM_001129899;NM_001129898	TSS200;TSS200;TSS200;TSS200	blood
cg15411755	0.839098	0	0.246487	5	106211364	LOC102467213	NR_104671	Body	blood
cg15431735	0.83609	0	0.0820005	14	91141421	TTC7B	NM_001010854	Body	blood
cg15436955	0.864662	0	0.0964681	14	103687580				blood
cg15448462	0.869173	0	0.0217524	X	135180880				blood
cg15453257	0.858647	0	0.185059	15	86021188	AKAP13;AKAP13	NM_007200;NM_006738	5'UTR;5'UTR	blood
cg15460297	0.855639	0	0.29742	20	43356937				blood
cg15462017	0.869173	0	0.305724	10	102916761				blood
cg15475427	0.863158	0	0.0802628	1	39979401	BMP8A	NM_181809	Body	blood
cg15488109	0.855639	0	0.107128	9	136534618	SARDH;SARDH	NM_001134707;NM_007101	Body;Body	blood
cg15488542	0.869173	0	0.214364	19	30825568				blood
cg15491125	0.867669	0	0.354715	5	175991480	CDHR2;CDHR2	NM_001171976;NM_017675	5'UTR;5'UTR	blood
cg15498348	0.876692	0	0.126233	22	19162276				blood
cg15509177	0.870677	0	0.106698	13	19919208	LOC100101938	NR_027248	TSS200	blood
cg15517438	0.845113	0	0.336382	1	225668030				blood
cg15532640	0.84812	0	0.250136	12	129554566				blood
cg15535638	0.855639	0	0.0948161	7	31467				blood
cg15541987	0.870677	0	0.122611	11	2077307				blood
cg15559971	0.857143	0	0.0207677	X	7109320				blood
cg15567182	0.845113	0	0.0322124	X	135614367	VGLL1;VGLL1	NM_016267;NM_016267	1stExon;5'UTR	blood
cg15570656	0.879699	0	0.254661	6	29648628				blood
cg15574437	0.843609	0	0.19956	7	2019874	MAD1L1;MAD1L1;MAD1L1	NM_003550;NM_001013837;NM_001013836	Body;Body;Body	blood
cg15584339	0.851128	0	0.0347025	X	13339656	ATXN3L	NM_001135995	TSS1500	blood
cg15594605	0.879699	0	0.149741	4	7289763	SORCS2	NM_020777	Body	blood
cg15601233	0.833083	0	0.252338	10	2490619				blood
cg15606473	0.887218	0	0.114881	20	29535150				blood
cg15618087	0.888722	0	0.314607	14	107174073				blood
cg15620908	0.861654	0	0.167441	12	131133528				blood
cg15625495	0.84812	0	0.193383	1	151163316	VPS72	NM_005997	TSS1500	blood
cg15627180	0.842105	0	0.269911	11	117970688	TMPRSS4;TMPRSS4	NM_001083947;NM_019894	Body;Body	blood
cg15655097	0.837594	0	0.100985	2	43323957				blood
cg15662272	0.878195	0	0.167761	Y	21906974	KDM5D;KDM5D;KDM5D	NM_001146706;NM_001146705;NM_004653	TSS200;TSS200;TSS200	blood
cg15670241	0.852632	0	0.156171	X	112084007	AMOT;AMOT	NM_133265;NM_133265	1stExon;5'UTR	blood
cg15686402	0.83609	0	0.0941048	1	149149691				blood
cg15690985	0.852632	0	0.143015	10	15016559				blood
cg15694180	0.884211	0	0.0224652	1	155023435	ADAM15;ADAM15;ADAM15;ADAM15;ADAM15;ADAM15	NM_207196;NM_207194;NM_207195;NM_207197;NM_207191;NM_003815	TSS1500;TSS1500;TSS1500;TSS1500;TSS1500;TSS1500	blood
cg15697453	0.858647	0	0.0432715	6	31323985	HLA-B	NM_005514	Body	blood
cg15704830	0.842105	0	0.0855549	X	154261661	FUNDC2;FUNDC2	NM_023934;NM_023934	ExonBnd;Body	blood
cg15710545	0.854135	0	0.17005	6	32578114				blood
cg15745056	0.845113	0	0.0501416	X	108517893				blood
cg15757745	0.849624	0	0.0578092	22	47558489	TBC1D22A	NM_014346	Body	blood
cg15775217	0.852632	0	0.189996	12	104676774	TXNRD1	NM_001093771	Body	blood
cg15807123	0.849624	0	0.10361	12	29944157				blood
cg15816198	0.861654	0	0.170569	16	75290273	BCAR1;BCAR1;BCAR1;BCAR1;BCAR1	NM_001170720;NM_001170714;NM_001170718;NM_001170716;NM_001170715	5'UTR;Body;Body;Body;Body	blood
cg15828613	0.888722	0	0.350929	11	8714324				blood
cg15850739	0.84812	0	0.0705627	15	23692512				blood
cg15851958	0.884211	0	0.153049	14	23487079				blood
cg15861835	0.881203	0	0.108189	X	76649101				blood
cg15909443	0.890226	0	0.346625	5	17381798				blood
cg15930598	0.864662	0	0.275907	4	84587956				blood
cg15935877	0.854135	0	0.228992	Y	9303715	TSPY1;TSPY4	NM_003308;NM_001164471	TSS1500;Body	blood
cg15951225	0.87218	0	0.0430909	1	233190451	PCNXL2	NM_014801	Body	blood
cg15993786	0.857143	0	0.0151726	19	54204773	MIR518B	NR_030196	TSS1500	blood
cg16007004	0.861654	0	0.0550058	1	205335474				blood
cg16020490	0.882707	0	0.0792562	20	42543433	TOX2;TOX2;TOX2	NM_032883;NM_001098796;NM_001098797	TSS1500;TSS1500;TSS200	blood
cg16044575	0.839098	0	0.263414	21	42106760	DSCAM;DSCAM;DSCAM	NR_073202;NM_001389;NM_001271534	Body;Body;Body	blood
cg16044734	0.851128	0	0.318916	17	41824694				blood
cg16046605	0.885714	0	0.241604	1	152596413	LCE3A	NM_178431	TSS1500	blood
cg16051133	0.870677	0	0.0618088	X	103055629				blood
cg16076569	0.876692	0	0.0357798	2	91760625				blood
cg16079430	0.834586	0	0.176703	5	10856757				blood
cg16080333	0.875188	0	0.0634387	7	31288				blood
cg16096757	0.839098	0	0.100065	X	99893261	TSPAN6;TSPAN6;TSPAN6;TSPAN6	NM_003270;NM_001278743;NM_001278742;NM_001278741	TSS1500;TSS1500;TSS1500;TSS1500	blood
cg16104636	0.855639	0	0.297015	5	11851205	CTNND2;CTNND2;CTNND2	NR_109988;NM_001332;NM_001288717	Body;Body;5'UTR	blood
cg16112880	0.858647	0	0.353775	1	201123745	TMEM9	NM_016456	TSS200	blood
cg16169950	0.837594	0	0.0439244	5	165412	PLEKHG4B	NM_052909	Body	blood
cg16177032	0.884211	0	0.0975666	X	47518627	LOC100133957;LOC100133957;UXT;UXT	NR_028119;NR_027444;NM_004182;NM_153477	Body;Body;TSS200;TSS200	blood
cg16186135	0.852632	0	0.0523726	4	4212690	OTOP1	NM_177998	Body	blood
cg16203368	0.890226	0	0.0449193	X	47431033	ARAF	NM_001654	3'UTR	blood
cg16220844	0.855639	0	0.120707	1	25593175				blood
cg16234335	0.882707	0	0.06694	5	140188119	PCDHA2;PCDHA1;PCDHA1;PCDHA4;PCDHA3;PCDHA4	NM_018905;NM_031411;NM_018900;NM_018907;NM_018906;NM_031500	Body;Body;Body;1stExon;Body;1stExon	blood
cg16243640	0.878195	0	0.0559194	X	16995188	REPS2;REPS2	NM_001080975;NM_004726	Body;Body	blood
cg16245035	0.83609	0	0.00263487	1	10684392	PEX14	NM_004565	Body	blood
cg16248448	0.873684	0	0.081876	X	56339865				blood
cg16254662	0.867669	0	0.0349759	12	83122736	TMTC2	NM_152588	Body	blood
cg16256230	0.84812	0	0.16048	X	69510071	KIF4A;PDZD11	NM_012310;NM_016484	5'UTR;TSS1500	blood
cg16267377	0.834586	0	0.0657821	X	13358731	LINC01203	NR_045260	Body	blood
cg16276999	0.846617	0	0.0704202	12	8601160				blood
cg16303742	0.846617	0	0.0861778	3	15540471	COLQ;COLQ;COLQ	NM_080538;NM_080539;NM_005677	TSS200;Body;Body	blood
cg16306787	0.878195	0	0.0300601	X	152936421	PNCK;PNCK	NM_001135740;NM_001039582	Body;Body	blood
cg16316472	0.882707	0	0.05754	4	77997182	CCNI	NM_006835	TSS200	blood
cg16328118	0.87218	0	0.148939	X	129658300				blood
cg16330755	0.846617	0	0.0655003	10	104613787	C10orf32;C10orf32	NM_144591;NM_001136200	TSS200;TSS200	blood
cg16340103	0.840602	0	0.0791765	12	34372299				blood
cg16356987	0.843609	0	0.141167	X	128977928	ZDHHC9;ZDHHC9	NM_001008222;NM_016032	TSS1500;TSS200	blood
cg16372632	0.851128	0	0.0616291	16	55794595	CES4	NR_003276	Body	blood
cg16405337	0.870677	0	0.317664	2	3045851	LINC01250	NR_110228	Body	blood
cg16407683	0.885714	0	0.0426873	2	191394503	NEMP2	NM_001142645	Body	blood
cg16414030	0.849624	0	0.120354	3	133502952				blood
cg16423096	0.890226	0	0.362166	14	22279816				blood
cg16428758	0.845113	0	0.0778107	X	154769629	TMLHE	NM_018196	Body	blood
cg16431720	0.839098	0	0.24586	6	32607509	HLA-DQA1	NM_002122	Body	blood
cg16435686	0.839098	0	0.331292	10	47964834				blood
cg16436308	0.849624	0	0.0515511	X	32895719	DMD;DMD;DMD;DMD	NM_004010;NM_004009;NM_004006;NM_000109	5'UTR;Body;Body;Body	blood
cg16452396	0.845113	0	0.153645	X	133507394	PHF6;PHF6;PHF6;PHF6;PHF6;PHF6	NM_001015877;NM_032335;NM_032458;NM_001015877;NM_032458;NM_032335	1stExon;5'UTR;1stExon;5'UTR;5'UTR;1stExon	blood
cg16457478	0.878195	0	0.0978316	5	52331872	ITGA2;ITGA2;ITGA2;ITGA2;ITGA2;ITGA2	NR_073103;NR_073107;NR_073106;NR_073105;NR_073104;NM_002203	Body;Body;Body;Body;Body;Body	blood
cg16462528	0.876692	0	0.160258	13	53310543	LECT1;LECT1	NM_001011705;NM_007015	Body;Body	blood
cg16512390	0.870677	0	0.0740368	1	228756714				blood
cg16526319	0.876692	0	0.115649	9	138086599				blood
cg16552533	0.866165	0	0.156776	1	222183226				blood
cg16553272	0.834586	0	0.115427	6	31847028	SLC44A4	NM_025257	TSS1500	blood
cg16579946	0.890226	0	0.378976	6	7960625	BLOC1S5-TXNDC5	NR_037616	Body	blood
cg16586288	0.866165	0	0.216446	20	19053935				blood
cg16588073	0.866165	0	0.0505162	1	156647247	NES	NM_006617	TSS200	blood
cg16622613	0.851128	0	0.123053	13	19956527				blood
cg16632707	0.840602	0	0.0534642	10	26931969	LOC731789	NR_026794	TSS200	blood
cg16642894	0.846617	0	0.0935204	X	70128608	TEX11;TEX11	NM_031276;NM_001003811	TSS200;TSS200	blood
cg16655343	0.885714	0	0.370045	6	29701563	LOC285830;LOC285830	NR_026972;NR_026973	Body;Body	blood
cg16675926	0.864662	0	0.326665	1	233518998	KIAA1804	NM_032435	3'UTR	blood
cg16676472	0.86015	0	0.00464733	19	42363949	RPS19	NM_001022	TSS200	blood
cg16679837	0.843609	0	0.174301	X	66764000	AR;AR	NM_000044;NM_000044	1stExon;5'UTR	blood
cg16695535	0.843609	0	0.0702921	X	13663963				blood
cg16733545	0.857143	0	0.0814382	9	133026410				blood
cg16736235	0.849624	0	0.276909	17	39431320	KRTAP9-7	NM_001277332	TSS1500	blood
cg16744531	0.845113	0	0.193928	19	17905626	B3GNT3	NM_014256	TSS1500	blood
cg16759545	0.840602	0	0.159939	6	6316435	F13A1	NM_000129	Body	blood
cg16762802	0.869173	0	0.357698	19	15649508	CYP4F22	NM_173483	Body	blood
cg16769658	0.858647	0	0.311387	1	166968814	MAEL;MAEL;MAEL	NM_032858;NM_001286377;NM_001286378	Body;Body;Body	blood
cg16775095	0.884211	0	0.227854	15	66947066				blood
cg16792234	0.885714	0	0.333986	7	95828497	SLC25A13;SLC25A13;SLC25A13	NM_014251;NM_001160210;NR_027662	Body;Body;Body	blood
cg16814066	0.873684	0	0.0473772	X	17483070	NHS;NHS	NM_198270;NM_001291867	Body;Body	blood
cg16814680	0.86015	0	0.356267	8	91681699				blood
cg16836675	0.845113	0	0.287705	17	52981853	TOM1L1	NM_005486	Body	blood
cg16867657	0.851128	0	0.133117	6	11044877	ELOVL2	NM_017770	TSS1500	blood
cg16874089	0.839098	0	0.206359	X	129305520	RAB33A	NM_004794	TSS1500	blood
cg16885723	0.869173	0	0.155181	14	77548570				blood
cg16906555	0.861654	0	0.224796	7	54728016				blood
cg16918438	0.878195	0	0.328651	14	51761868				blood
cg16923290	0.834586	0	0.0044766	13	23949747	SACS	NM_014363	Body	blood
cg16935913	0.885714	0	0.0184178	3	56753028				blood
cg16976875	0.833083	0	0.24362	X	38663177	MID1IP1;MID1IP1;MID1IP1;MID1IP1	NM_001098790;NM_021242;NM_021242;NM_001098791	5'UTR;5'UTR;1stExon;5'UTR	blood
cg16991511	0.833083	0	0.164764	X	131156989	MST4;MST4;MST4	NM_016542;NM_001042452;NM_001042453	TSS1500;TSS1500;TSS1500	blood
cg17001333	0.87218	0	0.154749	1	213843678				blood
cg17001703	0.878195	0	0.204064	X	64754863	LAS1L;LAS1L;LAS1L	NM_031206;NM_001170649;NM_001170650	TSS200;TSS200;TSS200	blood
cg17018976	0.890226	0	0.0865358	3	239036	CHL1;CHL1;CHL1	NR_045572;NM_006614;NM_001253387	TSS1500;5'UTR;5'UTR	blood
cg17040924	0.881203	0	0.354471	11	4565489	OR52M1	NM_001004137	TSS1500	blood
cg17050616	0.843609	0	0.0195654	22	50585229	MOV10L1;MOV10L1;MOV10L1;MOV10L1	NM_001164104;NM_001164106;NM_001164105;NM_018995	Body;TSS1500;Body;Body	blood
cg17061760	0.881203	0	0.314352	4	149145826	NR3C2;NR3C2	NM_001166104;NM_000901	Body;Body	blood
cg17096289	0.870677	0	0.151298	6	31238788	HLA-C	NM_002117	Body	blood
cg17099656	0.842105	0	0.17399	22	47135171	CERK	NM_022766	TSS1500	blood
cg17122511	0.837594	0	0.184363	X	55291317	PAGE3	NM_001017931	TSS200	blood
cg17155577	0.839098	0	0.271209	X	109245482	TMEM164;TMEM164	NM_032227;NM_017698	TSS1500;TSS1500	blood
cg17173322	0.834586	0	0.0149409	17	42940214	EFTUD2;EFTUD2;EFTUD2;EFTUD2	NM_001142605;NM_001258354;NM_001258353;NM_004247	Body;Body;Body;Body	blood
cg17189724	0.855639	0	0.273007	9	138913540	NACC2	NM_144653	Body	blood
cg17215666	0.857143	0	0.00426509	7	56131930	SUMF2;SUMF2;SUMF2;SUMF2;SUMF2;SUMF2;SUMF2;SUMF2;SUMF2;SUMF2	NM_001042470;NM_001042469;NM_001130069;NM_001146333;NM_001130069;NM_001146333;NM_015411;NM_015411;NM_001042469;NM_001042470	1stExon;5'UTR;1stExon;1stExon;5'UTR;5'UTR;5'UTR;1stExon;1stExon;5'UTR	blood
cg17225604	0.846617	0	0.243966	17	22193895				blood
cg17242729	0.873684	0	0.144397	6	109873072	AK9	NM_001145128	Body	blood
cg17255144	0.873684	0	0.0976741	22	21482428				blood
cg17263528	0.879699	0	0.280394	4	75205133				blood
cg17268033	0.890226	0	0.0945303	10	95363	TUBB8;TUBB8;TUBB8	NM_177987;NM_001164154;NM_001164154	TSS200;1stExon;5'UTR	blood
cg17296678	0.864662	0	0.319797	10	71716509	COL13A1;COL13A1;COL13A1;COL13A1;COL13A1;COL13A1	NM_080800;NM_080798;NM_080805;NM_080802;NM_080801;NM_001130103	Body;Body;Body;Body;Body;Body	blood
cg17314580	0.885714	0	0.326357	15	34881303				blood
cg17318247	0.86015	0	0.0115963	X	47085196	CDK16;CDK16;CDK16	NM_033018;NM_001170460;NM_006201	Body;Body;Body	blood
cg17322044	0.864662	0	0.151619	12	125140105				blood
cg17334937	0.878195	0	0.0755739	10	54538305				blood
cg17335387	0.84812	0	0.100342	5	55828740				blood
cg17337021	0.861654	0	0.186546	X	148586983	IDS;IDS;IDS	NM_006123;NM_000202;NM_001166550	TSS200;TSS200;TSS200	blood
cg17351927	0.873684	0	0.251768	6	32186244	NOTCH4	NM_004557	Body	blood
cg17355083	0.887218	0	0.00542455	X	3631104	PRKX	NM_005044	Body	blood
cg17360552	0.839098	0	0.135342	6	32725332	HLA-DQB2	NR_003937	Body	blood
cg17380767	0.858647	0	0.0876498	X	112084913	AMOT	NM_133265	TSS1500	blood
cg17390497	0.837594	0	0.0750132	X	52826284	SPANXN5	NM_001009616	Body	blood
cg17401476	0.834586	0	0.0376524	X	103563542				blood
cg17412106	0.840602	0	0.0344033	4	53564239				blood
cg17419220	0.885714	0	0.371883	9	14975885				blood
cg17444390	0.888722	0	0.131985	16	50363524	BRD7;BRD7	NM_013263;NM_001173984	Body;Body	blood
cg17471720	0.843609	0	0.145429	X	9677410	TBL1X;TBL1X;TBL1X;TBL1X	NM_001139466;NM_001139467;NM_001139468;NM_005647	Body;Body;Body;Body	blood
cg17492844	0.885714	0	0.0317185	19	53868822	ZNF525	NR_003699	TSS200	blood
cg17500282	0.875188	0	0.0713934	7	65279613				blood
cg17504968	0.888722	0	0.0663993	18	77722045				blood
cg17508894	0.866165	0	0.0311154	17	36348979	LOC102723859;LOC101060389;TBC1D3K;LOC101060321;LOC102724862;TBC1D3;TBC1D3H;TBC1D3F;TBC1D3L;TBC1D3C	NM_001291466;NM_001291465;NM_001291464;NM_001291462;NM_001291463;NM_001123391;NM_001123392;NM_032258;NM_001291459;NM_001001418	TSS1500;TSS1500;TSS1500;TSS1500;TSS1500;TSS1500;TSS1500;TSS1500;TSS1500;TSS1500	blood
cg17513925	0.882707	0	0.144614	19	46929698				blood
cg17536720	0.83609	0	0.0751882	2	778668				blood
cg17544225	0.855639	0	0.256793	X	118109205	LONRF3;LONRF3;LONRF3;LONRF3	NM_001031855;NM_024778;NM_001289109;NR_110311	1stExon;1stExon;TSS1500;Body	blood
cg17547524	0.845113	0	0.253108	X	117629324	DOCK11	NM_144658	TSS1500	blood
cg17554194	0.888722	0	0.136145	6	31324972	HLA-B;HLA-B	NM_005514;NM_005514	5'UTR;1stExon	blood
cg17560693	0.885714	0	0.130758	X	79269739	TBX22;TBX22	NM_001109878;NM_001109879	TSS1500;TSS1500	blood
cg17569235	0.852632	0	0.0946838	4	76837173	NAAA;NAAA	NM_001042402;NM_014435	Body;Body	blood
cg17577442	0.846617	0	0.131518	5	1856728	LOC101929034	NR_104602	TSS200	blood
cg17597639	0.851128	0	0.0812021	5	1594843	SDHAP3	NR_003263	TSS200	blood
cg17600943	0.842105	0	0.288711	2	207803547	CPO	NM_173077	TSS1500	blood
cg17618285	0.87218	0	0.160063	15	91025778	IQGAP1	NM_003870	Body	blood
cg17625764	0.839098	0	0.0628211	X	12992684	TMSL3;TMSB4X	NM_183049;NM_021109	TSS1500;TSS1500	blood
cg17639987	0.887218	0	0.102028	7	57081248				blood
cg17652174	0.867669	0	0.168832	17	81008971	B3GNTL1	NM_001009905	Body	blood
cg17670013	0.845113	0	0.206574	5	125762736	GRAMD3;GRAMD3;GRAMD3;GRAMD3	NM_001146321;NM_001146320;NM_001146319;NM_023927	Body;5'UTR;Body;Body	blood
cg17671621	0.867669	0	0.294302	2	242077496	PASK;PASK;PASK;PASK;PASK;PASK;PASK;PASK;PASK	NM_001252124;NM_001252120;NM_001252119;NM_015148;NM_001252122;NM_001252120;NM_001252119;NM_015148;NM_001252124	ExonBnd;ExonBnd;ExonBnd;ExonBnd;Body;Body;Body;Body;Body	blood
cg17703220	0.875188	0	0.10988	X	122993978	XIAP	NM_001167	TSS200	blood
cg17718280	0.837594	0	0.117555	X	83443715	RPS6KA6	NM_014496	TSS1500	blood
cg17723143	0.866165	0	0.13984	5	148033473	HTR4;HTR4;HTR4;HTR4;HTR4;HTR4;HTR4	NM_000870;NM_001040172;NM_001040171;NM_001040169;NM_199453;NM_001040174;NM_001040173	5'UTR;5'UTR;5'UTR;5'UTR;5'UTR;5'UTR;5'UTR	blood
cg17723206	0.843609	0	0.285055	10	118931160				blood
cg17724687	0.84812	0	0.106186	1	7887346	PER3	NM_016831	Body	blood
cg17729891	0.852632	0	0.155811	19	51107558	SNAR-F	NR_004384	TSS1500	blood
cg17740587	0.83609	0	0.0771907	X	136651375	ZIC3	NM_003413	Body	blood
cg17741448	0.875188	0	0.265377	Y	22917782	RPS4Y2	NM_001039567	TSS200	blood
cg17745452	0.884211	0	0.0553704	9	67791164				blood
cg17747265	0.882707	0	0.102393	1	1875780				blood
cg17749961	0.839098	0	0.177905	2	30669863	LCLAT1;LCLAT1	NM_182551;NM_001002257	TSS1500;TSS1500	blood
cg17750572	0.833083	0	0.178639	10	2544120				blood
cg17757773	0.869173	0	0.0666456	1	149605738	RNVU1-20;LINC00623;LINC00869;LOC103091866;LOC103091866;LOC103091866;LOC103091866;LOC103091866;LINC00623;LINC00623;LINC00623	NR_125392;NR_024584;NR_111950;NR_111958;NR_111957;NR_111956;NR_111955;NR_111954;NR_024511;NR_109754;NR_024510	TSS200;Body;Body;Body;Body;Body;Body;Body;Body;Body;Body	blood
cg17760849	0.842105	0	0.187535	19	55477755	NLRP2	NM_017852	TSS200	blood
cg17761419	0.833083	0	0.0742591	8	57350749				blood
cg17770035	0.837594	0	0.233777	6	41312735	NCR2	NM_004828	Body	blood
cg17785041	0.842105	0	0.128439	4	7436701	PSAPL1;SORCS2	NM_001085382;NM_020777	TSS200;Body	blood
cg17786175	0.857143	0	0.108521	11	115010775				blood
cg17806989	0.87218	0	0.003877	13	25338287	RNF17	NM_031277	TSS200	blood
cg17839758	0.83609	0	0.314652	21	46077562	C21orf29;KRTAP12-3	NM_144991;NM_198697	Body;TSS1500	blood
cg17876294	0.857143	0	0.199731	15	90115219				blood
cg17878506	0.879699	0	0.0738509	13	76056784	TBC1D4	NM_014832	TSS1500	blood
cg17880750	0.837594	0	0.152984	9	95618772	ZNF484;ZNF484;ZNF484;ZNF484;ZNF484	NM_031486;NM_001261458;NM_001261460;NM_001261459;NM_001007101	Body;Body;5'UTR;5'UTR;5'UTR	blood
cg17885226	0.863158	0	0.0750281	6	105388731				blood
cg17885446	0.843609	0	0.0631481	7	62762850	LOC643955	NR_003952	Body	blood
cg17892357	0.867669	0	0.0443095	8	1341911				blood
cg17910679	0.840602	0	0.0440238	17	79981754	STRA13;LRRC45	NM_144998;NM_144999	TSS1500;Body	blood
cg17920809	0.882707	0	0.15684	13	52917740				blood
cg17926057	0.885714	0	0.122004	X	107334934	ATG4A;PSMD10;ATG4A;PSMD10;ATG4A;ATG4A	NM_178270;NM_170750;NM_052936;NM_002814;NM_052936;NM_178270	1stExon;TSS200;1stExon;TSS200;5'UTR;5'UTR	blood
cg17939569	0.846617	0	0.15975	Y	27009430	DAZ2;DAZ4;DAZ3;DAZ2;DAZ4	NM_001005785;NM_001005375;NM_020364;NM_001005786;NM_020420	Body;Body;Body;Body;Body	blood
cg17956253	0.873684	0	0.108237	9	38568871				blood
cg17960959	0.840602	0	0.161421	7	135346502	C7orf73	NM_001130929	TSS1500	blood
cg17962527	0.846617	0	0.0415248	12	131648372	LOC116437	NR_026670	TSS1500	blood
cg17970043	0.866165	0	0.246354	11	76368527				blood
cg17984400	0.876692	0	0.135527	1	17047525	ESPNP	NR_026567	TSS1500	blood
cg18045316	0.87218	0	0.0430006	14	19649716	DUXAP10;LINC01296	NR_110526;NR_122112	TSS1500;TSS1500	blood
cg18064714	0.87218	0	0.0388355	7	20824556	SP8;SP8	NM_198956;NM_182700	Body;Body	blood
cg18071532	0.863158	0	0.0394165	12	48357234	TMEM106C;TMEM106C;TMEM106C;TMEM106C	NM_001143841;NM_024056;NM_001143842;NM_001143843	TSS200;TSS200;TSS200;TSS200	blood
cg18075755	0.83609	0	0.345497	4	15429967	C1QTNF7;C1QTNF7;C1QTNF7	NM_031911;NM_001135170;NM_001135171	5'UTR;Body;5'UTR	blood
cg18082402	0.845113	0	0.0165944	1	27935352				blood
cg18093711	0.873684	0	0.18641	X	153626478	RPL10;RPL10	NM_006013;NR_026898	TSS200;TSS200	blood
cg18133933	0.870677	0	0.0531097	X	21849628				blood
cg18135555	0.866165	0	0.0846474	8	22132992	PIWIL2;PIWIL2	NM_018068;NM_001135721	5'UTR;TSS200	blood
cg18136963	0.839098	0	0.335765	6	139013146				blood
cg18144547	0.837594	0	0.0793093	6	28611930				blood
cg18161489	0.861654	0	0.125904	X	107980144	IRS4	NM_003604	TSS1500	blood
cg18171855	0.834586	0	0.136238	10	2543474				blood
cg18200150	0.869173	0	0.182683	17	30822561	MYO1D	NM_015194	Body	blood
cg18221983	0.840602	0	0.153484	6	16198548				blood
cg18248436	0.882707	0	0.0645096	X	45369606	LINC01204;LINC01204	NR_104645;NR_104644	Body;Body	blood
cg18251984	0.84812	0	0.0644825	17	20799162	CCDC144NL	NM_001004306	1stExon	blood
cg18266588	0.857143	0	0.381579	2	111944740				blood
cg18285337	0.849624	0	0.313291	1	11783294				blood
cg18298927	0.843609	0	0.100346	18	12076476				blood
cg18304483	0.857143	0	0.0307695	19	35853396				blood
cg18353864	0.83609	0	0.0441607	16	32213913				blood
cg18363911	0.861654	0	0.0243407	6	170479840				blood
cg18381057	0.839098	0	0.0331184	22	48476932				blood
cg18388270	0.855639	0	0.14838	1	149212246				blood
cg18395189	0.83609	0	0.0221318	1	152189015	HRNR	NM_001009931	Body	blood
cg18406399	0.851128	0	0.11724	X	125470743				blood
cg18409825	0.846617	0	0.0290847	6	10211794				blood
cg18417954	0.846617	0	0.109047	19	55672513	C19orf51	NM_178837	Body	blood
cg18431579	0.842105	0	0.0436173	X	55101509	PAGE2B;PAGE2B	NM_001015038;NM_001015038	1stExon;5'UTR	blood
cg18455878	0.870677	0	0.301865	12	48257326	VDR;VDR;VDR	NM_000376;NM_001017535;NM_001017536	Body;Body;Body	blood
cg18473455	0.878195	0	0.0699038	19	47333922	SNAR-E	NR_024258	Body	blood
cg18486231	0.83609	0	0.292423	14	21156471	RNASE4;ANG;ANG;RNASE4	NM_194431;NM_001097577;NM_001145;NM_002937	TSS1500;TSS1500;5'UTR;5'UTR	blood
cg18559046	0.87218	0	0.0640696	X	54850750				blood
cg18561676	0.885714	0	0.101604	1	148855262				blood
cg18581963	0.888722	0	0.16645	X	139587695	SOX3	NM_005634	TSS1500	blood
cg18584280	0.840602	0	0.165683	15	29888633				blood
cg18625305	0.870677	0	0.140677	X	62780753	LOC92249	NR_015353	Body	blood
cg18625951	0.876692	0	0.00825749	7	147960176	CNTNAP2	NM_014141	Body	blood
cg18631743	0.851128	0	0.0486556	22	20104954	RANBP1;TRMT2A;TRMT2A	NM_002882;NM_182984;NM_022727	TSS200;TSS200;TSS200	blood
cg18634211	0.857143	0	0.0838599	1	26737262	LIN28	NM_024674	TSS200	blood
cg18662228	0.873684	0	0.375188	2	236867804	AGAP1;AGAP1	NM_014914;NM_001037131	Body;Body	blood
cg18681837	0.875188	0	0.129266	21	15352213	C21orf81	NR_027270	Body	blood
cg18705301	0.861654	0	0.183371	15	41695430	NDUFAF1	NM_016013	TSS1500	blood
cg18709904	0.855639	0	0.31603	14	50474530	C14orf182	NM_001012706	TSS1500	blood
cg18717447	0.87218	0	0.0893557	X	133930346	FAM122B;FAM122C;FAM122B;FAM122B;FAM122B;FAM122B;FAM122B;FAM122B;FAM122B	NM_001166600;NM_001170780;NM_145284;NM_001166599;NM_001170757;NM_145284;NM_001166599;NM_001170756;NM_001170756	5'UTR;TSS200;1stExon;1stExon;5'UTR;5'UTR;5'UTR;1stExon;5'UTR	blood
cg18740383	0.878195	0	0.0617821	5	142030778	FGF1;FGF1;FGF1;FGF1;FGF1;FGF1;FGF1;FGF1;FGF1;FGF1	NM_001257211;NM_001257209;NM_001257208;NM_001257207;NM_000800;NM_033136;NM_001257206;NM_001257205;NM_001144935;NM_001144934	5'UTR;5'UTR;5'UTR;5'UTR;5'UTR;5'UTR;5'UTR;5'UTR;5'UTR;5'UTR	blood
cg18746937	0.852632	0	0.0438631	X	127934782				blood
cg18753337	0.866165	0	0.0973009	15	80206998	ST20;ST20;ST20	NM_001100879;NM_001100880;NM_001100879	5'UTR;5'UTR;1stExon	blood
cg18761221	0.852632	0	0.0229909	20	60518478				blood
cg18770944	0.86015	0	0.164068	X	55516224	USP51	NM_201286	TSS1500	blood
cg18774511	0.864662	0	0.0673365	10	38928989				blood
cg18796919	0.843609	0	0.0387763	18	976591				blood
cg18807011	0.83609	0	0.0263014	1	184633572				blood
cg18811130	0.866165	0	0.0131351	10	131268886	MGMT	NM_002412	Body	blood
cg18825076	0.866165	0	0.0367093	15	78729989	IREB2	NM_004136	TSS1500	blood
cg18833705	0.861654	0	0.149471	X	134232988	NCRNA00087	NR_024493	TSS1500	blood
cg18834050	0.854135	0	0.251858	12	9471985				blood
cg18845598	0.845113	0	0.319098	7	143746594	OR2A5	NM_012365	TSS1500	blood
cg18862597	0.884211	0	0.0955956	1	17265457	CROCC	NM_014675	Body	blood
cg18876405	0.857143	0	0.0316181	7	65276391				blood
cg18880737	0.851128	0	0.0353408	1	44219108	ST3GAL3;ST3GAL3;ST3GAL3;ST3GAL3;ST3GAL3;ST3GAL3;ST3GAL3;ST3GAL3;ST3GAL3;ST3GAL3;ST3GAL3;ST3GAL3;ST3GAL3;ST3GAL3;ST3GAL3;ST3GAL3;ST3GAL3;ST3GAL3;ST3GAL3;ST3GAL3;ST3GAL3;ST3GAL3;ST3GAL3;ST3GAL3;ST3GAL3	NR_073019;NR_073017;NR_073018;NR_073023;NR_073016;NR_073020;NR_073021;NM_001270465;NM_001270463;NM_001270464;NM_001270466;NM_174967;NM_174965;NM_174970;NM_174968;NM_174966;NM_174964;NM_174963;NM_006279;NM_001270459;NM_001270460;NM_001270461;NM_001270462;NM_174971;NM_174969	Body;Body;Body;Body;Body;Body;Body;Body;Body;Body;Body;Body;Body;Body;Body;Body;Body;Body;Body;Body;Body;Body;Body;Body;Body	blood
cg18898632	0.869173	0	0.154432	2	242989856				blood
cg18907304	0.884211	0	0.0963886	17	216886				blood
cg18913464	0.843609	0	0.07345	14	106215136				blood
cg18920427	0.882707	0	0.149375	X	100663543	GLA;HNRNPH2;HNRNPH2	NM_000169;NM_001032393;NM_019597	TSS1500;5'UTR;5'UTR	blood
cg18955367	0.870677	0	0.145389	19	49002338	LMTK3	NM_001080434	Body	blood
cg18967094	0.833083	0	0.0645702	X	70797539	ACRC;BCYRN1	NM_052957;NR_001568	TSS1500;Body	blood
cg19000186	0.84812	0	0.0922438	4	47956011	CNGA1;CNGA1	NM_000087;NM_001142564	5'UTR;Body	blood
cg19059735	0.885714	0	0.225986	5	95874454	LOC101929710	NR_130776	Body	blood
cg19145607	0.876692	0	0.140081	3	45983792	CXCR6;FYCO1	NM_006564;NM_024513	TSS1500;Body	blood
cg19153233	0.861654	0	0.0458502	14	88237675				blood
cg19165274	0.858647	0	0.0900499	10	4868328	AKR1E2	NM_001040177	TSS200	blood
cg19178509	0.843609	0	0.318138	6	30850581	DDR1	NM_001954	TSS1500	blood
cg19181528	0.878195	0	0.235864	20	59542589				blood
cg19187155	0.840602	0	0.00732567	2	232395269	NMUR1	NM_006056	TSS200	blood
cg19196320	0.887218	0	0.103373	20	29523128				blood
cg19277154	0.846617	0	0.0893984	22	32438993	SLC5A1	NM_000343	TSS200	blood
cg19303692	0.87218	0	0.280102	13	111331368	CARS2	NM_024537	Body	blood
cg19310420	0.857143	0	0.182384	X	153640806	DNASE1L1;DNASE1L1;DNASE1L1;TAZ;TAZ;TAZ;TAZ;TAZ;TAZ	NM_001009933;NM_001009932;NM_001009934;NR_024048;NM_181313;NM_181312;NM_181311;NM_000116;NM_001303465	TSS1500;TSS1500;TSS1500;Body;Body;Body;Body;Body;Body	blood
cg19328625	0.855639	0	0.050582	9	15422774	SNAPC3	NM_001039697	TSS200	blood
cg19334831	0.842105	0	0.285357	Y	15015980	DDX3Y;DDX3Y	NM_004660;NM_001122665	TSS1500;TSS200	blood
cg19345896	0.83609	0	0.0573681	X	29974011	IL1RAPL1	NM_014271	3'UTR	blood
cg19389973	0.887218	0	0.347619	7	36692197	AOAH	NM_001637	Body	blood
cg19393008	0.837594	0	0.298928	12	52798363	KRT82	NM_033033	Body	blood
cg19398192	0.866165	0	0.172195	X	105855052	CXorf57	NM_018015	TSS200	blood
cg19405177	0.879699	0	0.169598	8	145001428	PLEC1;PLEC1;PLEC1;PLEC1;PLEC1;PLEC1;PLEC1;PLEC1	NM_201378;NM_201384;NM_201382;NM_201381;NM_000445;NM_201380;NM_201383;NM_201379	Body;Body;Body;Body;Body;Body;Body;Body	blood
cg19427345	0.855639	0	0.152658	4	675827	MFSD7	NM_032219	Body	blood
cg19428905	0.852632	0	0.053818	7	2322956	SNX8	NM_013321	Body	blood
cg19437156	0.878195	0	0.0681651	18	3073886	MYOM1;MYOM1	NM_003803;NM_019856	Body;Body	blood
cg19457237	0.882707	0	0.101338	12	34500585				blood
cg19491478	0.851128	0	0.106539	20	59543708				blood
cg19503992	0.846617	0	0.00427032	9	139957934	SAPCD2	NM_178448	3'UTR	blood
cg19506937	0.855639	0	0.178384	X	55026774	APEX2	NM_014481	TSS200	blood
cg19548176	0.840602	0	0.123934	X	71792488	HDAC8;HDAC8;HDAC8;HDAC8;HDAC8;HDAC8	NM_001166422;NM_001166448;NM_001166419;NM_001166418;NM_018486;NM_001166420	Body;Body;Body;Body;Body;Body	blood
cg19548593	0.86015	0	0.224404	X	154444605	VBP1	NM_003372	TSS200	blood
cg19553698	0.861654	0	0.0517615	10	463801	DIP2C	NM_014974	Body	blood
cg19555075	0.857143	0	0.347938	14	96038687				blood
cg19558832	0.840602	0	0.202627	1	22354001	LINC00339;LINC00339;LINC00339;LINC00339;LINC00339;LINC00339;LOC101928043	NR_023918;NR_023919;NR_109762;NR_109761;NR_109760;NR_109759;NR_110692	Body;Body;Body;Body;Body;Body;TSS1500	blood
cg19577958	0.84812	0	0.291339	6	2888212	SERPINB9	NM_004155	3'UTR	blood
cg19586483	0.890226	0	0.170235	6	110512070	CDC40	NM_015891	Body	blood
cg19588428	0.840602	0	0.0326843	X	131843687	HS6ST2;HS6ST2	NM_147175;NM_001077188	Body;Body	blood
cg19623624	0.84812	0	0.162603	10	135278901	LOC619207	NR_002934	Body	blood
cg19625573	0.852632	0	0.0297374	22	44228276	SULT4A1	NM_014351	Body	blood
cg19630376	0.86015	0	0.0535971	4	26065653				blood
cg19636627	0.867669	0	0.241759	6	29649084				blood
cg19637330	0.84812	0	0.173754	1	19110922				blood
cg19683494	0.842105	0	0.19941	5	74908142				blood
cg19689800	0.858647	0	0.039443	19	55341854	KIR3DL1	NM_013289	3'UTR	blood
cg19696900	0.887218	0	0.0698117	1	52607582	ZFYVE9;ZFYVE9	NM_007324;NM_004799	TSS200;TSS200	blood
cg19702945	0.84812	0	0.126844	X	13612989	EGFL6;EGFL6	NM_015507;NM_001167890	Body;Body	blood
cg19712189	0.851128	0	0.0801035	19	33210851	TDRD12;TDRD12	NM_001110822;NM_001110822	5'UTR;1stExon	blood
cg19732480	0.837594	0	0.198242	X	119378837	CXorf42	NR_027131	Body	blood
cg19750824	0.837594	0	0.332466	1	178659932				blood
cg19759972	0.884211	0	0.0523286	X	147800071	AFF2;AFF2;AFF2;AFF2;AFF2;AFF2	NM_001170628;NM_001169125;NM_001169124;NM_001169123;NM_002025;NM_001169122	TSS1500;Body;Body;Body;Body;Body	blood
cg19778375	0.86015	0	0.060058	12	297831				blood
cg19782749	0.875188	0	0.121399	X	132091720	HS6ST2;HS6ST2	NM_147175;NM_001077188	Body;Body	blood
cg19791271	0.863158	0	0.335955	17	77906735				blood
cg19822784	0.852632	0	0.104903	X	118861252				blood
cg19825371	0.854135	0	0.0552483	17	79454562				blood
cg19843426	0.852632	0	0.323402	18	77925063	PARD6G-AS1;PARD6G-AS1;PARD6G	NR_028339;NR_028340;NM_032510	Body;Body;Body	blood
cg19872188	0.851128	0	0.0531734	6	143884511	LOC285740;LOC285740;LOC285740;LOC285740	NR_027113;NR_027114;NR_110148;NR_110149	Body;TSS1500;TSS1500;TSS1500	blood
cg19906895	0.840602	0	0.0243693	X	109186285				blood
cg19915618	0.839098	0	0.117786	1	18902229				blood
cg19930004	0.867669	0	0.142813	9	115841081				blood
cg19945078	0.846617	0	0.0543223	4	16944288				blood
cg19949948	0.851128	0	0.149901	17	19361230				blood
cg19980648	0.881203	0	0.203645	2	219219072				blood
cg20020483	0.882707	0	0.0431703	16	32289928				blood
cg20044090	0.839098	0	0.0452341	18	44545794	KATNAL2;TCEB3CL	NM_031303;NM_001100817	5'UTR;TSS1500	blood
cg20088245	0.866165	0	0.171281	8	1321375				blood
cg20111217	0.843609	0	0.188864	17	48585264	MYCBPAP	NM_032133	TSS1500	blood
cg20123217	0.846617	0	0.0857401	15	62418105				blood
cg20131219	0.843609	0	0.160665	3	111676660	PHLDB2;PHLDB2;PHLDB2;PHLDB2	NM_001134438;NM_001134439;NM_145753;NM_001134437	Body;Body;Body;Body	blood
cg20140483	0.834586	0	0.139629	X	108725840	GUCY2F	NM_001522	TSS1500	blood
cg20152484	0.846617	0	0.0190379	21	46786040				blood
cg20154216	0.876692	0	0.171561	11	89817725	UBTFL1	NM_001143975	TSS1500	blood
cg20176706	0.870677	0	0.0197538	3	44803129	KIF15;KIAA1143;KIAA1143	NM_020242;NM_020696;NM_020696	TSS200;5'UTR;1stExon	blood
cg20190576	0.86015	0	0.212482	8	109955223				blood
cg20208613	0.858647	0	0.240568	X	109561147	AMMECR1;AMMECR1;AMMECR1	NM_001171689;NM_015365;NM_001025580	5'UTR;1stExon;1stExon	blood
cg20214004	0.869173	0	0.134332	X	125686980	DCAF12L1	NM_178470	TSS200	blood
cg20253340	0.86015	0	0.0628372	1	68849	OR4F5	NM_001005484	TSS1500	blood
cg20262915	0.875188	0	0.0557655	2	191524489	NAB1	NM_005966	Body	blood
cg20311868	0.866165	0	0.158028	7	73256971	WBSCR27	NM_152559	TSS200	blood
cg20325280	0.86015	0	0.0893867	12	8324153	ZNF705A	NM_001004328	TSS1500	blood
cg20341853	0.834586	0	0.08076	X	104343758	IL1RAPL2	NM_017416	Body	blood
cg20353489	0.86015	0	0.084654	12	34758307				blood
cg20370184	0.854135	0	0.363561	6	31838544	SLC44A4	NM_025257	Body	blood
cg20389709	0.839098	0	0.323592	2	10184303	KLF11;KLF11;KLF11	NM_001177716;NM_001177718;NM_003597	5'UTR;TSS200;Body	blood
cg20397513	0.884211	0	0.05145	X	63576458	MTMR8	NM_017677	Body	blood
cg20415053	0.833083	0	0.154609	1	26527928	CATSPER4	NM_198137	Body	blood
cg20433858	0.866165	0	0.200167	1	248101009	OR2L13	NM_175911	5'UTR	blood
cg20437718	0.87218	0	0.0838775	8	7076476				blood
cg20441912	0.858647	0	0.0714856	4	190905801	TUBB4Q	NM_020040	Body	blood
cg20451603	0.870677	0	0.187129	X	108780088	NXT2;NXT2;NXT2;NXT2	NM_001242618;NM_018698;NM_001242617;NM_001242617	TSS1500;Body;5'UTR;1stExon	blood
cg20455959	0.863158	0	0.282775	X	149861947	MTMR1;MTMR1	NM_003828;NM_003828	1stExon;5'UTR	blood
cg20459037	0.837594	0	0.161784	17	9546550	WDR16;WDR16	NM_001080556;NM_145054	3'UTR;3'UTR	blood
cg20494196	0.888722	0	0.0788891	4	3896780				blood
cg20497571	0.834586	0	0.106071	X	19831699	SH3KBP1	NM_031892	Body	blood
cg20508345	0.851128	0	0.0744243	X	34150583	FAM47A	NM_203408	TSS200	blood
cg20564496	0.866165	0	0.093376	7	63361148				blood
cg20568520	0.843609	0	0.102914	16	33380948				blood
cg20581874	0.852632	0	0.0915945	14	21191754				blood
cg20586911	0.846617	0	0.0823276	4	9661405				blood
cg20587970	0.83609	0	0.102079	11	113659929				blood
cg20685520	0.884211	0	0.101733	16	11035601	DEXI	NM_014015	1stExon	blood
cg20686207	0.878195	0	0.15336	X	150396221				blood
cg20699340	0.855639	0	0.0821907	1	230468699	PGBD5	NM_024554	Body	blood
cg20704148	0.887218	0	0.318555	11	74861433	SLCO2B1;SLCO2B1	NM_007256;NM_001145212	TSS1500;TSS1500	blood
cg20706621	0.86015	0	0.0499573	7	61968148				blood
cg20715218	0.864662	0	0.0106664	10	95462985	C10orf4	NM_145246	TSS1500	blood
cg20731167	0.84812	0	0.179108	X	48397760	TBC1D25	NM_002536	TSS1500	blood
cg20736913	0.857143	0	0.187228	11	55857374				blood
cg20745134	0.84812	0	0.0173935	11	77532735	C11orf67;RSF1	NM_024684;NM_016578	5'UTR;TSS1500	blood
cg20754430	0.83609	0	0.043081	7	157787817	PTPRN2;PTPRN2;PTPRN2	NM_002847;NM_130842;NM_130843	Body;Body;Body	blood
cg20764275	0.852632	0	0.180177	Y	17568616				blood
cg20771596	0.839098	0	0.0954445	1	247681766	GCSAML;GCSAML;GCSAML;GCSAML;GCSAML;GCSAML;GCSAML	NM_001281837;NM_001281853;NM_001281835;NM_001281834;NM_001281838;NM_001281836;NM_001281837	1stExon;5'UTR;5'UTR;5'UTR;5'UTR;5'UTR;5'UTR	blood
cg20775316	0.882707	0	0.181787	1	54763942	SSBP3;SSBP3;SSBP3	NM_001009955;NM_018070;NM_145716	Body;Body;Body	blood
cg20803293	0.885714	0	0.262271	1	110254709	GSTM5	NM_000851	TSS200	blood
cg20811988	0.870677	0	0.1433	20	29611924	FRG1B	NR_003579	Body	blood
cg20823859	0.869173	0	0.400235	1	111971624	OVGP1	NM_002557	TSS1500	blood
cg20877594	0.852632	0	0.119348	21	45905208				blood
cg20931907	0.869173	0	0.0922707	X	51149742	CXorf67	NM_203407	TSS200	blood
cg20934259	0.855639	0	0.134886	8	11997366	USP17L2;FAM66D	NM_201402;NR_027425	TSS1500;Body	blood
cg20981163	0.866165	0	0.305796	6	33049983	HLA-DPB1	NM_002121	Body	blood
cg21041447	0.846617	0	0.0909934	5	42924694				blood
cg21041751	0.884211	0	0.0754147	4	109933696	COL25A1;COL25A1	NM_198721;NM_032518	Body;Body	blood
cg21047192	0.873684	0	0.11743	X	21994605	SMS;SMS	NM_004595;NM_001258423	Body;Body	blood
cg21095610	0.842105	0	0.136748	3	117881806				blood
cg21096591	0.875188	0	0.0492502	16	32265019	TP53TG3D;TP53TG3D	NM_001243722;NR_110898	1stExon;Body	blood
cg21106486	0.837594	0	0.0544332	1	207843084	CR1L	NM_175710	Body	blood
cg21130926	0.882707	0	0.396876	20	46415320	SULF2;SULF2;SULF2;SULF2;SULF2	NM_018837;NM_198596;NM_001161841;NM_001161841;NM_198596	TSS1500;1stExon;1stExon;5'UTR;5'UTR	blood
cg21139150	0.837594	0	0.304121	21	46976175				blood
cg21146221	0.854135	0	0.00705253	22	30279857	MTMR3;MTMR3;MTMR3	NM_153050;NM_021090;NM_153051	5'UTR;5'UTR;5'UTR	blood
cg21158431	0.849624	0	0.189813	6	167786059				blood
cg21164300	0.849624	0	0.204992	9	136098495				blood
cg21174793	0.885714	0	0.254414	12	55370948	TESPA1;TESPA1	NM_001098815;NM_001136030	5'UTR;5'UTR	blood
cg21193926	0.84812	0	0.328554	14	76443578	TGFB3	NM_003239	Body	blood
cg21202759	0.843609	0	0.171929	2	241085043				blood
cg21203984	0.863158	0	0.154169	5	92549171				blood
cg21206285	0.881203	0	0.132054	X	48814935	OTUD5;OTUD5;OTUD5;OTUD5	NM_001136159;NM_001136157;NM_001136158;NM_017602	5'UTR;TSS200;TSS200;TSS200	blood
cg21218768	0.86015	0	0.0935637	18	11155	LOC102723376	NR_110795	TSS1500	blood
cg21222767	0.870677	0	0.146373	17	11531705	DNAH9	NM_001372	Body	blood
cg21224286	0.875188	0	0.167915	12	1909916	CACNA2D4	NM_172364	Body	blood
cg21224759	0.843609	0	0.131334	X	71401335	PIN4;PIN4;PIN4	NM_006223;NM_001170747;NR_033187	TSS200;TSS200;TSS200	blood
cg21234082	0.876692	0	0.117508	9	124363848	DAB2IP	NM_032552	Body	blood
cg21259115	0.852632	0	0.367568	17	48693154	CACNA1G;CACNA1G;CACNA1G;CACNA1G;CACNA1G;CACNA1G;CACNA1G;CACNA1G;CACNA1G;CACNA1G;CACNA1G;CACNA1G;CACNA1G;CACNA1G;CACNA1G;CACNA1G;CACNA1G;CACNA1G;CACNA1G;CACNA1G;CACNA1G;CACNA1G;CACNA1G;CACNA1G;CACNA1G;CACNA1G;CACNA1G;CACNA1G;CACNA1G;CACNA1G;CACNA1G;CACNA1G;CACNA1G	NR_046054;NR_046058;NR_046057;NR_046056;NR_046055;NM_001256329;NM_001256327;NM_001256325;NM_001256330;NM_001256331;NM_001256332;NM_001256324;NM_198380;NM_198379;NM_198378;NM_198377;NM_198376;NM_018896;NM_198385;NM_198387;NM_001256333;NM_001256359;NM_198384;NM_001256328;NM_001256334;NM_198396;NM_198388;NM_198382;NM_001256361;NM_198386;NM_001256326;NM_001256360;NM_198383	Body;Body;Body;Body;Body;Body;Body;Body;Body;Body;Body;Body;Body;Body;Body;Body;Body;Body;Body;Body;Body;Body;Body;Body;Body;Body;Body;Body;Body;Body;Body;Body;Body	blood
cg21259967	0.834586	0	0.0646239	X	131194112	STK26;STK26;STK26	NM_001042453;NM_016542;NM_001042452	Body;Body;Body	blood
cg21287936	0.884211	0	0.0356844	19	56989812	ZNF667;ZNF667	NM_022103;NR_030740	TSS1500;TSS1500	blood
cg21294301	0.863158	0	0.33326	1	8120055				blood
cg21299256	0.879699	0	0.280282	1	67403786	MIER1;MIER1;MIER1;MIER1;MIER1;MIER1;MIER1;MIER1;MIER1;MIER1;MIER1	NM_001146112;NM_001146113;NM_001077700;NM_001077703;NM_001278215;NM_001146110;NM_020948;NM_001077702;NM_001146111;NM_001077701;NM_001077704	5'UTR;5'UTR;Body;Body;Body;Body;Body;Body;Body;Body;Body	blood
cg21360798	0.851128	0	0.258481	X	135067436	SLC9A6;SLC9A6	NM_001042537;NM_006359	TSS200;TSS200	blood
cg21365536	0.843609	0	0.0326377	X	17390743				blood
cg21372392	0.855639	0	0.0601552	1	95699583	RWDD3;RWDD3;RWDD3;RWDD3;RWDD3;RWDD3;RWDD3;LOC101928118;LOC101928118;TMEM56-RWDD3	NM_001128142;NM_001199682;NM_001278248;NM_015485;NM_001278247;NR_103484;NR_103483;NR_125948;NR_125949;NM_001199691	TSS200;TSS200;TSS200;TSS200;TSS200;TSS200;TSS200;TSS200;TSS200;Body	blood
cg21409491	0.870677	0	0.0265979	11	85310792	DLG2	NM_001142699	5'UTR	blood
cg21437251	0.879699	0	0.0480302	X	29495584	IL1RAPL1	NM_014271	Body	blood
cg21440084	0.840602	0	0.232443	1	34615965	CSMD2	NM_052896	Body	blood
cg21498547	0.857143	0	0.426271	8	1651128	DLGAP2	NM_004745	3'UTR	blood
cg21543270	0.861654	0	0.173258	14	105840286	PACS2;PACS2	NM_015197;NM_001100913	Body;Body	blood
cg21547183	0.873684	0	0.105648	X	135963051	RBMX;RBMX;RBMX;RBMX	NM_001164803;NR_028476;NM_002139;NR_028477	TSS200;TSS200;TSS200;TSS200	blood
cg21556178	0.885714	0	0.150963	17	80708336	FN3K	NM_022158	Body	blood
cg21572722	0.857143	0	0.0760776	6	11044894	ELOVL2	NM_017770	TSS1500	blood
cg21595813	0.875188	0	0.0442223	7	23937204				blood
cg21598868	0.857143	0	0.0653229	X	15621167	ACE2	NM_021804	TSS1500	blood
cg21610815	0.863158	0	0.0805469	2	113994035	PAX8;PAX8;LOC654433;PAX8;PAX8;PAX8;LOC440839	NM_003466;NM_013951;NR_015377;NM_013953;NM_013992;NM_013952;NR_029399	Body;Body;Body;Body;Body;Body;Body	blood
cg21625068	0.851128	0	0.0511879	1	144997139	PDE4DIP;PDE4DIP;PDE4DIP;NBPF20;NBPF9	NM_001195260;NM_001198832;NM_022359;NM_001278267;NM_001277444	TSS200;Body;Body;Body;Body	blood
cg21653913	0.842105	0	0.17086	19	41307778	EGLN2;EGLN2	NM_053046;NM_080732	Body;Body	blood
cg21674799	0.854135	0	0.0530825	X	39910206				blood
cg21691076	0.833083	0	0.332896	9	130877541	SLC25A25-AS1	NR_033374	Body	blood
cg21714731	0.849624	0	0.328822	3	79701155	ROBO1	NM_002941	5'UTR	blood
cg21718113	0.852632	0	0.226529	1	152571909	LCE3C	NM_178434	TSS1500	blood
cg21757148	0.840602	0	0.116661	X	119571514	LAMP2;LAMP2;LAMP2	NM_002294;NM_013995;NM_001122606	Body;3'UTR;Body	blood
cg21758314	0.858647	0	0.185832	14	103439105	CDC42BPB	NM_006035	Body	blood
cg21760496	0.866165	0	0.280918	Y	2844503	ZFY;ZFY;ZFY	NM_003411;NM_001145276;NM_001145275	Body;Body;Body	blood
cg21764456	0.849624	0	0.0964399	16	10777077	TEKT5	NM_144674	Body	blood
cg21783012	0.879699	0	0.368024	1	2710376				blood
cg21787089	0.873684	0	0.273573	3	46484250	LTF;LTF	NM_001199149;NM_002343	Body;Body	blood
cg21797739	0.888722	0	0.102791	22	25016239	GGT1;GGT1;GGT1	NM_013430;NM_013421;NM_001288833	Body;Body;Body	blood
cg21807343	0.851128	0	0.0487119	14	76290848	TTLL5	NM_015072	Body	blood
cg21819984	0.876692	0	0.152851	15	101084507	LASS3	NM_178842	5'UTR	blood
cg21830728	0.866165	0	0.0553962	17	72600026				blood
cg21854924	0.878195	0	0.405831	X	146354024	MIR510	NR_030237	TSS200	blood
cg21862353	0.867669	0	0.145272	2	1801628	MYT1L	NM_015025	Body	blood
cg21873971	0.858647	0	0.122444	3	122832670	PDIA5;PDIA5	NR_028444;NM_006810	Body;Body	blood
cg21895387	0.869173	0	0.126634	15	101084565	LASS3	NM_178842	5'UTR	blood
cg21899558	0.879699	0	0.166564	7	661634	PRKAR1B;PRKAR1B;PRKAR1B;PRKAR1B;PRKAR1B;PRKAR1B	NM_001164759;NM_001164762;NM_001164758;NM_001164760;NM_001164761;NM_002735	Body;Body;Body;Body;Body;Body	blood
cg21908878	0.849624	0	0.062186	X	23017887	DDX53	NM_182699	TSS200	blood
cg21927991	0.840602	0	0.331746	8	135494242	ZFAT;ZFAT	NM_001167583;NM_020863	Body;Body	blood
cg21931717	0.869173	0	0.145383	5	1594715	SDHAP3	NR_003263	TSS200	blood
cg21932934	0.839098	0	0.11551	11	120039306				blood
cg21953905	0.837594	0	0.060991	22	49565499				blood
cg21986118	0.851128	0	0.248106	17	18683622	TVP23B	NM_016078	TSS1500	blood
cg21994712	0.875188	0	0.169511	19	21861136				blood
cg22012577	0.882707	0	0.0633364	6	29972884	HLA-J;NCRNA00171	NR_024240;NR_026751	TSS1500;Body	blood
cg22017303	0.851128	0	0.22492	1	100327026	AGL;AGL;AGL;AGL;AGL;AGL;AGL	NM_000645;NM_000028;NM_000642;NM_000646;NM_000644;NM_000645;NM_000643	5'UTR;Body;Body;Body;Body;1stExon;Body	blood
cg22026089	0.882707	0	0.389289	12	41830372	PDZRN4;PDZRN4	NM_013377;NM_001164595	TSS1500;Body	blood
cg22026953	0.866165	0	0.15147	6	87763957				blood
cg22049474	0.840602	0	0.128401	X	72348370	NAP1L6	NR_027291	TSS1500	blood
cg22067189	0.876692	0	0.130959	X	42637548	PPP1R2P9	NR_002191	TSS200	blood
cg22070266	0.846617	0	0.0486411	10	99320918	UBTD1	NM_024954	Body	blood
cg22077361	0.870677	0	0.128834	1	24195347	FUCA1	NM_000147	TSS1500	blood
cg22077592	0.837594	0	0.33497	Y	14070990				blood
cg22086445	0.87218	0	0.135674	X	55868732				blood
cg22095584	0.879699	0	0.0041646	6	31620011	BAT3;BAT3;BAT3;BAT3	NM_001098534;NM_004639;NM_080702;NM_080703	5'UTR;5'UTR;5'UTR;5'UTR	blood
cg22136581	0.852632	0	0.0067178	10	13771169	FRMD4A	NM_018027	Body	blood
cg22189925	0.876692	0	0.0991506	X	117910095	IL13RA1	NM_001560	Body	blood
cg22203077	0.84812	0	0.00753478	21	47649127	LSS;LSS;LSS;LSS;MCM3AP-AS1;MCM3AP-AS1;MCM3AP-AS1;MCM3AP-AS1	NM_001001438;NM_001145437;NM_001145436;NM_002340;NR_110567;NR_002776;NR_110566;NR_110565	TSS1500;TSS1500;TSS1500;TSS1500;TSS200;TSS200;TSS200;TSS200	blood
cg22252245	0.83609	0	0.234536	X	41781891	CASK;CASK;CASK	NM_003688;NM_001126054;NM_001126055	Body;Body;Body	blood
cg22256607	0.866165	0	0.372959	8	41648357	ANK1;ANK1;ANK1;ANK1;ANK1	NM_020475;NM_020477;NM_020476;NM_001142446;NM_000037	Body;Body;Body;Body;Body	blood
cg22276800	0.873684	0	0.38982	2	75059013	HK2	NM_000189	TSS1500	blood
cg22316635	0.86015	0	0.152745	X	13048728				blood
cg22336867	0.866165	0	0.33507	19	39265241	LGALS7	NM_002307	TSS1500	blood
cg22337136	0.837594	0	0.0773815	X	48829251	KCND1	NM_004979	TSS1500	blood
cg22363563	0.887218	0	0.0445296	X	47045482	RBM10;RBM10;RBM10;RBM10;RBM10;RBM10;RBM10;RBM10;RBM10;RBM10	NM_152856;NM_001204468;NM_001204466;NM_001204467;NM_005676;NM_001204468;NM_152856;NM_001204466;NM_001204467;NM_005676	ExonBnd;ExonBnd;ExonBnd;ExonBnd;ExonBnd;Body;Body;Body;Body;Body	blood
cg22404551	0.858647	0	0.0804614	1	52870501	PRPF38A;ORC1;ORC1;ORC1	NM_032864;NM_001190818;NM_001190819;NM_004153	1stExon;TSS1500;TSS1500;TSS1500	blood
cg22429015	0.842105	0	0.0950879	X	133147050				blood
cg22436957	0.833083	0	0.0992702	1	9413089	SPSB1	NM_025106	5'UTR	blood
cg22454769	0.83609	0	0.126955	2	106015767	FHL2;FHL2;FHL2;FHL2	NM_001039492;NM_001450;NM_201557;NM_201555	TSS200;TSS200;5'UTR;TSS200	blood
cg22457110	0.839098	0	0.0474592	15	32162415				blood
cg22464447	0.843609	0	0.0341715	15	91054211				blood
cg22474754	0.863158	0	0.189773	X	118327940				blood
cg22475358	0.87218	0	0.0736324	15	23455599				blood
cg22481506	0.833083	0	0.132615	X	119384379	ZBTB33;ZBTB33	NM_006777;NM_001184742	TSS1500;TSS1500	blood
cg22494932	0.887218	0	0.22184	6	29648379				blood
cg22505202	0.876692	0	0.285743	1	95088560				blood
cg22508145	0.855639	0	0.282591	19	17015427	CPAMD8	NM_015692	Body	blood
cg22509113	0.833083	0	0.0744816	2	91777482				blood
cg22522357	0.837594	0	0.142623	1	161872770	ATF6	NM_007348	Body	blood
cg22535103	0.858647	0	0.104258	8	58192502	C8orf71	NR_026772	Body	blood
cg22539150	0.849624	0	0.225866	X	80457181	SH3BGRL;HMGN5	NM_003022;NM_030763	TSS200;5'UTR	blood
cg22557383	0.851128	0	0.348672	4	53921310	SCFD2	NM_152540	Body	blood
cg22560211	0.878195	0	0.044071	X	46787709	PHF16;PHF16	NM_001077445;NM_014735	5'UTR;5'UTR	blood
cg22563998	0.833083	0	0.00639916	1	161040919	ARHGAP30;ARHGAP30;ARHGAP30;ARHGAP30;PVRL4	NM_001287602;NM_001287600;NM_181720;NM_001025598;NM_030916	TSS1500;TSS1500;TSS1500;TSS1500;3'UTR	blood
cg22564046	0.861654	0	0.305931	10	3161236	PFKP;PFKP	NM_002627;NM_001242339	Body;Body	blood
cg22583304	0.833083	0	0.0388178	X	129181453	BCORL1;BCORL1	NM_001184772;NM_021946	Body;Body	blood
cg22584218	0.888722	0	0.203283	X	108780077	NXT2;NXT2;NXT2;NXT2	NM_001242618;NM_018698;NM_001242617;NM_001242617	TSS1500;Body;5'UTR;1stExon	blood
cg22595864	0.87218	0	0.153341	Y	24456888	RBMY2FP;RBMY1F;RBMY1F	NR_002193;NM_001303410;NM_152585	Body;5'UTR;5'UTR	blood
cg22599115	0.864662	0	0.0241911	5	1223262	SLC6A19	NM_001003841	3'UTR	blood
cg22617044	0.849624	0	0.0336555	X	69253280	EDA;EDA;EDA	NM_001399;NM_001005612;NM_001005609	Body;Body;Body	blood
cg22625568	0.873684	0	0.148478	X	146993010	ASFMR1;ASFMR1;ASFMR1;FMR1;ASFMR1;ASFMR1	NR_024501;NR_024502;NR_024499;NM_002024;NR_024500;NR_024503	Body;Body;Body;TSS1500;Body;Body	blood
cg22629482	0.833083	0	0.0636002	X	129402973	ZNF280C	NM_017666	TSS200	blood
cg22651669	0.855639	0	0.0889461	4	187588734	FAT1	NM_005245	Body	blood
cg22658957	0.885714	0	0.180704	X	119133852				blood
cg22674497	0.884211	0	0.116403	17	72916000	USH1G	NM_173477	Body	blood
cg22676075	0.849624	0	0.192942	6	135203613				blood
cg22687569	0.858647	0	0.109065	19	36439299				blood
cg22689396	0.879699	0	0.0914401	15	23378564	HERC2P2	NR_002824	TSS1500	blood
cg22697853	0.843609	0	0.0664889	1	147737207				blood
cg22710716	0.834586	0	0.284691	3	52569097	NT5DC2;NT5DC2	NM_022908;NM_001134231	TSS200;TSS1500	blood
cg22713356	0.890226	0	0.105069	15	30763199				blood
cg22736354	0.864662	0	0.0509047	6	18122719	NHLRC1	NM_198586	1stExon	blood
cg22748895	0.833083	0	0.117612	2	29179435				blood
cg22759686	0.855639	0	0.285087	X	2847113	ARSD;ARSD	NM_001669;NM_009589	Body;Body	blood
cg22776504	0.846617	0	0.067241	19	49540931	CGB1	NM_033377	TSS1500	blood
cg22798725	0.833083	0	0.156072	5	72108079				blood
cg22801433	0.840602	0	0.0422702	7	1595829	TMEM184A;TMEM184A	NM_001097620;NM_001097620	5'UTR;1stExon	blood
cg22822140	0.834586	0	0.146021	X	153046577	SRPK3;SRPK3;SRPK3	NM_001170760;NM_014370;NM_001170761	1stExon;1stExon;1stExon	blood
cg22840583	0.842105	0	0.0467654	19	6991872	EMR4P	NR_024075	TSS1500	blood
cg22843468	0.861654	0	0.176161	X	73755769				blood
cg22848793	0.837594	0	0.0968017	X	13667764				blood
cg22852245	0.852632	0	0.270029	6	119256775	MCM9	NM_153255	TSS1500	blood
cg22853855	0.852632	0	0.264446	19	34111400	CHST8;CHST8	NM_001127895;NM_001127896	TSS1500;TSS1500	blood
cg22857025	0.852632	0	0.00696619	5	266934				blood
cg22857963	0.854135	0	0.125812	8	144358043	GLI4	NM_138465	Body	blood
cg22863700	0.834586	0	0.134672	5	28928346				blood
cg22866267	0.873684	0	0.00689937	4	103171785				blood
cg22874828	0.833083	0	0.232227	X	115004495				blood
cg22879626	0.861654	0	0.088369	1	240656586	GREM2	NM_022469	Body	blood
cg22935432	0.833083	0	0.0060093	19	52900988	ZNF528	NM_032423	TSS200	blood
cg22941403	0.84812	0	0.0978348	8	11992624	USP17L7;FAM66D	NM_001256869;NR_027425	TSS1500;Body	blood
cg22947402	0.866165	0	0.0590568	6	52690013				blood
cg22977331	0.86015	0	0.105215	X	111292132	TRPC5	NM_012471	5'UTR	blood
cg22984586	0.882707	0	0.357606	3	46411541	CCR5;CCR5	NM_000579;NM_001100168	TSS200;TSS200	blood
cg22996592	0.852632	0	0.0255722	X	153220639	HCFC1	NM_005334	Body	blood
cg23012519	0.846617	0	0.134308	11	397486	PKP3;PKP3	NM_007183;NM_001303029	Body;Body	blood
cg23016068	0.878195	0	0.0896656	7	158905063	VIPR2;VIPR2;VIPR2	NR_130758;NM_001304522;NM_003382	Body;Body;Body	blood
cg23019589	0.86015	0	0.320888	5	10091925				blood
cg23051598	0.84812	0	0.103406	16	28834567	ATXN2L;ATXN2L;ATXN2L;ATXN2L;ATXN2L;ATXN2L;ATXN2L;ATXN2L;ATXN2L;ATXN2L	NM_007245;NM_148414;NM_148415;NM_148414;NM_148415;NM_148416;NM_007245;NM_145714;NM_148416;NM_145714	5'UTR;1stExon;5'UTR;5'UTR;1stExon;5'UTR;1stExon;1stExon;1stExon;5'UTR	blood
cg23055754	0.837594	0	0.0972739	14	32953937	AKAP6	NM_004274	Body	blood
cg23081194	0.884211	0	0.210725	21	46219184	UBE2G2;UBE2G2	NM_182688;NM_003343	5'UTR;Body	blood
cg23083269	0.845113	0	0.153199	X	150863180				blood
cg23084528	0.858647	0	0.0509079	10	38645450	HSD17B7P2	NR_003086	Body	blood
cg23088551	0.833083	0	0.029762	19	10220752	PPAN-P2RY11;P2RY11;PPAN	NM_001040664;NM_002566;NM_020230	Body;TSS1500;Body	blood
cg23117497	0.888722	0	0.22686	11	63044978				blood
cg23119380	0.84812	0	0.217245	X	63425713	FAM123B	NM_152424	TSS200	blood
cg23157067	0.887218	0	0.194556	X	105855386	CXorf57	NM_018015	1stExon	blood
cg23162598	0.888722	0	0.340665	7	157345746	PTPRN2;PTPRN2;PTPRN2	NM_002847;NM_130842;NM_130843	Body;Body;Body	blood
cg23221052	0.857143	0	0.199065	5	179740743	GFPT2	NM_005110	Body	blood
cg23247655	0.837594	0	0.255658	X	54466701	TSR2	NM_058163	TSS200	blood
cg23248424	0.857143	0	0.230445	5	179741104	GFPT2	NM_005110	Body	blood
cg23271724	0.876692	0	0.284206	Y	2652340				blood
cg23275390	0.843609	0	0.121852	3	105601367				blood
cg23280339	0.873684	0	0.187948	X	48754501	TIMM17B;PQBP1;PQBP1;PQBP1;PQBP1;PQBP1;PQBP1;PQBP1;TIMM17B;PQBP1;PQBP1	NM_001167947;NM_001167992;NM_144495;NM_001032383;NM_001167989;NM_001032384;NM_001032381;NM_001167990;NM_005834;NM_005710;NM_001032382	Body;TSS1500;TSS1500;TSS1500;TSS1500;TSS1500;TSS1500;TSS1500;Body;TSS1500;TSS1500	blood
cg23302740	0.882707	0	0.157357	8	22561893				blood
cg23316312	0.866165	0	0.0111335	7	67113327				blood
cg23326826	0.851128	0	0.0763793	19	57477276				blood
cg23336892	0.87218	0	0.100819	10	57361919				blood
cg23400446	0.885714	0	0.183037	10	135342560	CYP2E1	NM_000773	Body	blood
cg23442198	0.834586	0	0.0794301	4	187126114	CYP4V2	NM_207352	Body	blood
cg23482397	0.846617	0	0.00916881	18	53257226	TCF4;TCF4	NM_001083962;NM_003199	TSS1500;TSS1500	blood
cg23489630	0.854135	0	0.129143	19	44645078	ZNF234;ZNF234	NM_006630;NM_001144824	TSS1500;TSS1500	blood
cg23497510	0.846617	0	0.0326227	X	54103719	FAM120C;FAM120C	NM_017848;NM_001300788	Body;Body	blood
cg23513018	0.884211	0	0.346346	10	65670534				blood
[truncated: 4,226 more rows]
