# Supplementary material for: Genome-wide DNA methylation comparison between live human brain and peripheral tissues within individuals
Source: Transl Psychiatry. 2019 Jan 31;9:47. doi: 10.1038/s41398-019-0376-y (PMC6355837; doi:10.1038/s41398-019-0376-y)
Supplement: Supplementary file 10 — Supplemental Table 4 [file 41398_2019_376_MOESM10_ESM.xlsx]

## Sheet: Sheet1
Supplemental Table 4. DNA methylation correlation between brain and peripheral tissues in CpGs of candidate genes.
Gene	Peripheral Tissue	Across-subject correlation (rho)	Total # of variable CpGs	# of CpGs correlated in within-subject analysis	Proportion of within-subject correlated CpGs	Average within-subject correlation (rho) across the gene
Fkbp5	Blood	0.84729	22	9	0.409091	0.236569
Fkbp5	Buccal	0.802452	24	4	0.166667	0.134962
Fkbp5	Saliva	0.857077	28	4	0.142857	0.115843
Nr3c1	Blood	0.772071	32	14	0.4375	0.241541
Nr3c1	Buccal	0.919643	39	9	0.230769	0.219703
Nr3c1	Saliva	0.868205	46	10	0.217391	0.122262
Bdnf	Blood	0.984629	22	4	0.181818	0.18756
Bdnf	Buccal	0.952338	32	5	0.15625	0.187782
Bdnf	Saliva	0.989447	35	2	0.0571429	0.146208
Slc6a4	Blood	0.954343	7	1	0.142857	0.140064
Slc6a4	Buccal	0.764134	11	1	0.0909091	0.212577
Slc6a4	Saliva	0.933273	11	1	0.0909091	0.164457
Ska2	Blood	0.960952	8	4	0.5	0.408647
Ska2	Buccal	0.949044	14	2	0.142857	0.124168
Ska2	Saliva	0.95836	15	1	0.0666667	0.0753885
Crh	Blood	0.951374	10	0	0	-0.0530827
Crh	Buccal	0.947077	10	1	0.1	-0.0396992
Crh	Saliva	0.945727	12	0	0	-0.0344612
Ahrr	Blood	0.851089	75	31	0.413333	0.300752
Ahrr	Buccal	0.862917	95	30	0.315789	0.289529
Ahrr	Saliva	0.913336	102	27	0.264706	0.219107
