# Supplementary material for: Genome-wide DNA methylation comparison between live human brain and peripheral tissues within individuals
Source: Transl Psychiatry. 2019 Jan 31;9:47. doi: 10.1038/s41398-019-0376-y (PMC6355837; doi:10.1038/s41398-019-0376-y)
Supplement: Supplementary file 11 — Supplemental Table 5 [file 41398_2019_376_MOESM11_ESM.xlsx]

## Sheet: Sheet1
Supplemental Table 5. Psychiatric associated genes manually assembled from GWAS findings of major depressive disorder, schizophrenia, and bipolar disorder.
Gene_Name	Dataset Name(s)	Source name
DPYD	SCZ-associated genes	Schizophrenia Working Group of the Psychiatric Genomics Consortium, 2014
MIR137	SCZ-associated genes	Schizophrenia Working Group of the Psychiatric Genomics Consortium, 2014
ARL3	SCZ-associated genes	Schizophrenia Working Group of the Psychiatric Genomics Consortium, 2014
AS3MT	SCZ-associated genes	Schizophrenia Working Group of the Psychiatric Genomics Consortium, 2014
C10orf32	SCZ-associated genes	Schizophrenia Working Group of the Psychiatric Genomics Consortium, 2014
CNNM2	SCZ-associated genes	Schizophrenia Working Group of the Psychiatric Genomics Consortium, 2014
CYP17A1	SCZ-associated genes	Schizophrenia Working Group of the Psychiatric Genomics Consortium, 2014
INA	SCZ-associated genes	Schizophrenia Working Group of the Psychiatric Genomics Consortium, 2014
NT5C2	SCZ-associated genes	Schizophrenia Working Group of the Psychiatric Genomics Consortium, 2014
PCGF6	SCZ-associated genes	Schizophrenia Working Group of the Psychiatric Genomics Consortium, 2014
PDCD11	SCZ-associated genes	Schizophrenia Working Group of the Psychiatric Genomics Consortium, 2014
SFXN2	SCZ-associated genes	Schizophrenia Working Group of the Psychiatric Genomics Consortium, 2014
TAF5	SCZ-associated genes	Schizophrenia Working Group of the Psychiatric Genomics Consortium, 2014
TRIM8	SCZ-associated genes	Schizophrenia Working Group of the Psychiatric Genomics Consortium, 2014
USMG5	SCZ-associated genes	Schizophrenia Working Group of the Psychiatric Genomics Consortium, 2014
WBP1L	SCZ-associated genes	Schizophrenia Working Group of the Psychiatric Genomics Consortium, 2014
CACNA1C	SCZ-associated genes; BP-associated genes	Schizophrenia Working Group of the Psychiatric Genomics Consortium, 2014; Stahl et al., 2017
TSNARE1	SCZ-associated genes	Schizophrenia Working Group of the Psychiatric Genomics Consortium, 2014
SLC39A8	SCZ-associated genes	Schizophrenia Working Group of the Psychiatric Genomics Consortium, 2014
MAD1L1	SCZ-associated genes	Schizophrenia Working Group of the Psychiatric Genomics Consortium, 2014
ZSWIM6	SCZ-associated genes	Schizophrenia Working Group of the Psychiatric Genomics Consortium, 2014
ABCB9	SCZ-associated genes	Schizophrenia Working Group of the Psychiatric Genomics Consortium, 2014
ARL6IP4	SCZ-associated genes	Schizophrenia Working Group of the Psychiatric Genomics Consortium, 2014
C12orf65	SCZ-associated genes	Schizophrenia Working Group of the Psychiatric Genomics Consortium, 2014
CDK2AP1	SCZ-associated genes	Schizophrenia Working Group of the Psychiatric Genomics Consortium, 2014
MPHOSPH9	SCZ-associated genes	Schizophrenia Working Group of the Psychiatric Genomics Consortium, 2014
OGFOD2	SCZ-associated genes	Schizophrenia Working Group of the Psychiatric Genomics Consortium, 2014
PITPNM2	SCZ-associated genes	Schizophrenia Working Group of the Psychiatric Genomics Consortium, 2014
RILPL2	SCZ-associated genes	Schizophrenia Working Group of the Psychiatric Genomics Consortium, 2014
SBNO1	SCZ-associated genes	Schizophrenia Working Group of the Psychiatric Genomics Consortium, 2014
SETD8	SCZ-associated genes	Schizophrenia Working Group of the Psychiatric Genomics Consortium, 2014
C2orf47	SCZ-associated genes	Schizophrenia Working Group of the Psychiatric Genomics Consortium, 2014
C2orf69	SCZ-associated genes	Schizophrenia Working Group of the Psychiatric Genomics Consortium, 2014
TYW5	SCZ-associated genes	Schizophrenia Working Group of the Psychiatric Genomics Consortium, 2014
FES	SCZ-associated genes	Schizophrenia Working Group of the Psychiatric Genomics Consortium, 2014
FURIN	SCZ-associated genes	Schizophrenia Working Group of the Psychiatric Genomics Consortium, 2014
MAN2A2	SCZ-associated genes	Schizophrenia Working Group of the Psychiatric Genomics Consortium, 2014
TRANK1	SCZ-associated genes; BP-associated genes	Schizophrenia Working Group of the Psychiatric Genomics Consortium, 2014; Stahl et al., 2017
APOPT1	SCZ-associated genes	Schizophrenia Working Group of the Psychiatric Genomics Consortium, 2014
BAG5	SCZ-associated genes	Schizophrenia Working Group of the Psychiatric Genomics Consortium, 2014
CKB	SCZ-associated genes	Schizophrenia Working Group of the Psychiatric Genomics Consortium, 2014
KLC1	SCZ-associated genes	Schizophrenia Working Group of the Psychiatric Genomics Consortium, 2014
PPP1R13B	SCZ-associated genes	Schizophrenia Working Group of the Psychiatric Genomics Consortium, 2014
TRMT61A	SCZ-associated genes	Schizophrenia Working Group of the Psychiatric Genomics Consortium, 2014
XRCC3	SCZ-associated genes	Schizophrenia Working Group of the Psychiatric Genomics Consortium, 2014
ZFYVE21	SCZ-associated genes	Schizophrenia Working Group of the Psychiatric Genomics Consortium, 2014
AGPHD1	SCZ-associated genes	Schizophrenia Working Group of the Psychiatric Genomics Consortium, 2014
CHRNA3	SCZ-associated genes	Schizophrenia Working Group of the Psychiatric Genomics Consortium, 2014
CHRNA5	SCZ-associated genes	Schizophrenia Working Group of the Psychiatric Genomics Consortium, 2014
CHRNB4	SCZ-associated genes	Schizophrenia Working Group of the Psychiatric Genomics Consortium, 2014
IREB2	SCZ-associated genes	Schizophrenia Working Group of the Psychiatric Genomics Consortium, 2014
PSMA4	SCZ-associated genes	Schizophrenia Working Group of the Psychiatric Genomics Consortium, 2014
IMMP2L	SCZ-associated genes	Schizophrenia Working Group of the Psychiatric Genomics Consortium, 2014
SNX19	SCZ-associated genes	Schizophrenia Working Group of the Psychiatric Genomics Consortium, 2014
ZNF804A	SCZ-associated genes	Schizophrenia Working Group of the Psychiatric Genomics Consortium, 2014
CNKSR2	SCZ-associated genes	Schizophrenia Working Group of the Psychiatric Genomics Consortium, 2014
CACNB2	SCZ-associated genes	Schizophrenia Working Group of the Psychiatric Genomics Consortium, 2014
LRP1	SCZ-associated genes	Schizophrenia Working Group of the Psychiatric Genomics Consortium, 2014
MYO1A	SCZ-associated genes	Schizophrenia Working Group of the Psychiatric Genomics Consortium, 2014
NAB2	SCZ-associated genes	Schizophrenia Working Group of the Psychiatric Genomics Consortium, 2014
NDUFA4L2	SCZ-associated genes	Schizophrenia Working Group of the Psychiatric Genomics Consortium, 2014
NXPH4	SCZ-associated genes	Schizophrenia Working Group of the Psychiatric Genomics Consortium, 2014
R3HDM2	SCZ-associated genes	Schizophrenia Working Group of the Psychiatric Genomics Consortium, 2014
SHMT2	SCZ-associated genes	Schizophrenia Working Group of the Psychiatric Genomics Consortium, 2014
STAC3	SCZ-associated genes	Schizophrenia Working Group of the Psychiatric Genomics Consortium, 2014
STAT6	SCZ-associated genes	Schizophrenia Working Group of the Psychiatric Genomics Consortium, 2014
TAC3	SCZ-associated genes	Schizophrenia Working Group of the Psychiatric Genomics Consortium, 2014
TMEM194A	SCZ-associated genes	Schizophrenia Working Group of the Psychiatric Genomics Consortium, 2014
LRRIQ3	SCZ-associated genes	Schizophrenia Working Group of the Psychiatric Genomics Consortium, 2014
C2orf82	SCZ-associated genes	Schizophrenia Working Group of the Psychiatric Genomics Consortium, 2014
EFHD1	SCZ-associated genes	Schizophrenia Working Group of the Psychiatric Genomics Consortium, 2014
GIGYF2	SCZ-associated genes	Schizophrenia Working Group of the Psychiatric Genomics Consortium, 2014
KCNJ13	SCZ-associated genes	Schizophrenia Working Group of the Psychiatric Genomics Consortium, 2014
NGEF	SCZ-associated genes	Schizophrenia Working Group of the Psychiatric Genomics Consortium, 2014
ESAM	SCZ-associated genes	Schizophrenia Working Group of the Psychiatric Genomics Consortium, 2014
MSANTD2	SCZ-associated genes	Schizophrenia Working Group of the Psychiatric Genomics Consortium, 2014
NRGN	SCZ-associated genes	Schizophrenia Working Group of the Psychiatric Genomics Consortium, 2014
VSIG2	SCZ-associated genes	Schizophrenia Working Group of the Psychiatric Genomics Consortium, 2014
TCF4	SCZ-associated genes; MDD-associated genes	Schizophrenia Working Group of the Psychiatric Genomics Consortium, 2014; Major Depressive Disorder Working Group, Wray, and Sullivan, 2017
AMBRA1	SCZ-associated genes	Schizophrenia Working Group of the Psychiatric Genomics Consortium, 2014
ARHGAP1	SCZ-associated genes	Schizophrenia Working Group of the Psychiatric Genomics Consortium, 2014
ATG13	SCZ-associated genes	Schizophrenia Working Group of the Psychiatric Genomics Consortium, 2014
CHRM4	SCZ-associated genes	Schizophrenia Working Group of the Psychiatric Genomics Consortium, 2014
CKAP5	SCZ-associated genes	Schizophrenia Working Group of the Psychiatric Genomics Consortium, 2014
CREB3L1	SCZ-associated genes	Schizophrenia Working Group of the Psychiatric Genomics Consortium, 2014
DGKZ	SCZ-associated genes	Schizophrenia Working Group of the Psychiatric Genomics Consortium, 2014
F2	SCZ-associated genes	Schizophrenia Working Group of the Psychiatric Genomics Consortium, 2014
HARBI1	SCZ-associated genes	Schizophrenia Working Group of the Psychiatric Genomics Consortium, 2014
MDK	SCZ-associated genes	Schizophrenia Working Group of the Psychiatric Genomics Consortium, 2014
ZNF408	SCZ-associated genes	Schizophrenia Working Group of the Psychiatric Genomics Consortium, 2014
CCDC39	SCZ-associated genes	Schizophrenia Working Group of the Psychiatric Genomics Consortium, 2014
DNAJC19	SCZ-associated genes	Schizophrenia Working Group of the Psychiatric Genomics Consortium, 2014
FXR1	SCZ-associated genes	Schizophrenia Working Group of the Psychiatric Genomics Consortium, 2014
ACTR5	SCZ-associated genes	Schizophrenia Working Group of the Psychiatric Genomics Consortium, 2014
PPP1R16B	SCZ-associated genes	Schizophrenia Working Group of the Psychiatric Genomics Consortium, 2014
SLC32A1	SCZ-associated genes	Schizophrenia Working Group of the Psychiatric Genomics Consortium, 2014
FANCL	SCZ-associated genes	Schizophrenia Working Group of the Psychiatric Genomics Consortium, 2014
VRK2	SCZ-associated genes	Schizophrenia Working Group of the Psychiatric Genomics Consortium, 2014
ADAMTSL3	SCZ-associated genes	Schizophrenia Working Group of the Psychiatric Genomics Consortium, 2014
ZSCAN2	SCZ-associated genes	Schizophrenia Working Group of the Psychiatric Genomics Consortium, 2014
ANKRD44	SCZ-associated genes	Schizophrenia Working Group of the Psychiatric Genomics Consortium, 2014
BOLL	SCZ-associated genes	Schizophrenia Working Group of the Psychiatric Genomics Consortium, 2014
COQ10B	SCZ-associated genes	Schizophrenia Working Group of the Psychiatric Genomics Consortium, 2014
HSPD1	SCZ-associated genes	Schizophrenia Working Group of the Psychiatric Genomics Consortium, 2014
HSPE1	SCZ-associated genes	Schizophrenia Working Group of the Psychiatric Genomics Consortium, 2014
MARS2	SCZ-associated genes	Schizophrenia Working Group of the Psychiatric Genomics Consortium, 2014
PLCL1	SCZ-associated genes	Schizophrenia Working Group of the Psychiatric Genomics Consortium, 2014
RFTN2	SCZ-associated genes	Schizophrenia Working Group of the Psychiatric Genomics Consortium, 2014
SF3B1	SCZ-associated genes	Schizophrenia Working Group of the Psychiatric Genomics Consortium, 2014
CHADL	SCZ-associated genes	Schizophrenia Working Group of the Psychiatric Genomics Consortium, 2014
EP300	SCZ-associated genes	Schizophrenia Working Group of the Psychiatric Genomics Consortium, 2014
L3MBTL2	SCZ-associated genes; MDD-associated genes	Schizophrenia Working Group of the Psychiatric Genomics Consortium, 2014; Major Depressive Disorder Working Group, Wray, and Sullivan, 2017
RANGAP1	SCZ-associated genes	Schizophrenia Working Group of the Psychiatric Genomics Consortium, 2014
KCNV1	SCZ-associated genes	Schizophrenia Working Group of the Psychiatric Genomics Consortium, 2014
CNTN4	SCZ-associated genes	Schizophrenia Working Group of the Psychiatric Genomics Consortium, 2014
DRD2	SCZ-associated genes	Schizophrenia Working Group of the Psychiatric Genomics Consortium, 2014
IGSF9B	SCZ-associated genes	Schizophrenia Working Group of the Psychiatric Genomics Consortium, 2014
GLT8D1	SCZ-associated genes	Schizophrenia Working Group of the Psychiatric Genomics Consortium, 2014
GNL3	SCZ-associated genes	Schizophrenia Working Group of the Psychiatric Genomics Consortium, 2014
ITIH1	SCZ-associated genes; BP-associated genes	Schizophrenia Working Group of the Psychiatric Genomics Consortium, 2014; Stahl et al., 2017
ITIH3	SCZ-associated genes; BP-associated genes	Schizophrenia Working Group of the Psychiatric Genomics Consortium, 2014; Stahl et al., 2017
ITIH4	SCZ-associated genes	Schizophrenia Working Group of the Psychiatric Genomics Consortium, 2014
MUSTN1	SCZ-associated genes	Schizophrenia Working Group of the Psychiatric Genomics Consortium, 2014
NEK4	SCZ-associated genes	Schizophrenia Working Group of the Psychiatric Genomics Consortium, 2014
NISCH	SCZ-associated genes	Schizophrenia Working Group of the Psychiatric Genomics Consortium, 2014
NT5DC2	SCZ-associated genes	Schizophrenia Working Group of the Psychiatric Genomics Consortium, 2014
PBRM1	SCZ-associated genes	Schizophrenia Working Group of the Psychiatric Genomics Consortium, 2014
SMIM4	SCZ-associated genes	Schizophrenia Working Group of the Psychiatric Genomics Consortium, 2014
SPCS1	SCZ-associated genes	Schizophrenia Working Group of the Psychiatric Genomics Consortium, 2014
STAB1	SCZ-associated genes	Schizophrenia Working Group of the Psychiatric Genomics Consortium, 2014
TMEM110	SCZ-associated genes	Schizophrenia Working Group of the Psychiatric Genomics Consortium, 2014
TMEM110-MUSTN1	SCZ-associated genes	Schizophrenia Working Group of the Psychiatric Genomics Consortium, 2014
ALDOA	SCZ-associated genes	Schizophrenia Working Group of the Psychiatric Genomics Consortium, 2014
ASPHD1	SCZ-associated genes	Schizophrenia Working Group of the Psychiatric Genomics Consortium, 2014
C16orf92	SCZ-associated genes	Schizophrenia Working Group of the Psychiatric Genomics Consortium, 2014
DOC2A	SCZ-associated genes	Schizophrenia Working Group of the Psychiatric Genomics Consortium, 2014
FAM57B	SCZ-associated genes	Schizophrenia Working Group of the Psychiatric Genomics Consortium, 2014
GDPD3	SCZ-associated genes	Schizophrenia Working Group of the Psychiatric Genomics Consortium, 2014
HIRIP3	SCZ-associated genes	Schizophrenia Working Group of the Psychiatric Genomics Consortium, 2014
INO80E	SCZ-associated genes	Schizophrenia Working Group of the Psychiatric Genomics Consortium, 2014
KCTD13	SCZ-associated genes	Schizophrenia Working Group of the Psychiatric Genomics Consortium, 2014
MAPK3	SCZ-associated genes	Schizophrenia Working Group of the Psychiatric Genomics Consortium, 2014
PPP4C	SCZ-associated genes	Schizophrenia Working Group of the Psychiatric Genomics Consortium, 2014
SEZ6L2	SCZ-associated genes	Schizophrenia Working Group of the Psychiatric Genomics Consortium, 2014
TAOK2	SCZ-associated genes	Schizophrenia Working Group of the Psychiatric Genomics Consortium, 2014
TBX6	SCZ-associated genes	Schizophrenia Working Group of the Psychiatric Genomics Consortium, 2014
TMEM219	SCZ-associated genes	Schizophrenia Working Group of the Psychiatric Genomics Consortium, 2014
YPEL3	SCZ-associated genes	Schizophrenia Working Group of the Psychiatric Genomics Consortium, 2014
CACNA1I	SCZ-associated genes	Schizophrenia Working Group of the Psychiatric Genomics Consortium, 2014
MSL2	SCZ-associated genes	Schizophrenia Working Group of the Psychiatric Genomics Consortium, 2014
NCK1	SCZ-associated genes	Schizophrenia Working Group of the Psychiatric Genomics Consortium, 2014
PCCB	SCZ-associated genes	Schizophrenia Working Group of the Psychiatric Genomics Consortium, 2014
PPP2R3A	SCZ-associated genes	Schizophrenia Working Group of the Psychiatric Genomics Consortium, 2014
SLC35G2	SCZ-associated genes	Schizophrenia Working Group of the Psychiatric Genomics Consortium, 2014
STAG1	SCZ-associated genes	Schizophrenia Working Group of the Psychiatric Genomics Consortium, 2014
GRIA1	SCZ-associated genes	Schizophrenia Working Group of the Psychiatric Genomics Consortium, 2014
PJA1	SCZ-associated genes	Schizophrenia Working Group of the Psychiatric Genomics Consortium, 2014
SGSM2	SCZ-associated genes	Schizophrenia Working Group of the Psychiatric Genomics Consortium, 2014
SMG6	SCZ-associated genes	Schizophrenia Working Group of the Psychiatric Genomics Consortium, 2014
SRR	SCZ-associated genes	Schizophrenia Working Group of the Psychiatric Genomics Consortium, 2014
TSR1	SCZ-associated genes	Schizophrenia Working Group of the Psychiatric Genomics Consortium, 2014
GRM3	SCZ-associated genes	Schizophrenia Working Group of the Psychiatric Genomics Consortium, 2014
KDM4A	SCZ-associated genes	Schizophrenia Working Group of the Psychiatric Genomics Consortium, 2014
PTPRF	SCZ-associated genes	Schizophrenia Working Group of the Psychiatric Genomics Consortium, 2014
CILP2	SCZ-associated genes	Schizophrenia Working Group of the Psychiatric Genomics Consortium, 2014
GATAD2A	SCZ-associated genes	Schizophrenia Working Group of the Psychiatric Genomics Consortium, 2014
HAPLN4	SCZ-associated genes	Schizophrenia Working Group of the Psychiatric Genomics Consortium, 2014
MAU2	SCZ-associated genes	Schizophrenia Working Group of the Psychiatric Genomics Consortium, 2014
NCAN	SCZ-associated genes; BP-associated genes	Schizophrenia Working Group of the Psychiatric Genomics Consortium, 2014; Stahl et al., 2017
NDUFA13	SCZ-associated genes	Schizophrenia Working Group of the Psychiatric Genomics Consortium, 2014
PBX4	SCZ-associated genes	Schizophrenia Working Group of the Psychiatric Genomics Consortium, 2014
SUGP1	SCZ-associated genes	Schizophrenia Working Group of the Psychiatric Genomics Consortium, 2014
TM6SF2	SCZ-associated genes	Schizophrenia Working Group of the Psychiatric Genomics Consortium, 2014
TSSK6	SCZ-associated genes	Schizophrenia Working Group of the Psychiatric Genomics Consortium, 2014
ANP32E	SCZ-associated genes	Schizophrenia Working Group of the Psychiatric Genomics Consortium, 2014
APH1A	SCZ-associated genes	Schizophrenia Working Group of the Psychiatric Genomics Consortium, 2014
C1orf51	SCZ-associated genes	Schizophrenia Working Group of the Psychiatric Genomics Consortium, 2014
C1orf54	SCZ-associated genes	Schizophrenia Working Group of the Psychiatric Genomics Consortium, 2014
CA14	SCZ-associated genes	Schizophrenia Working Group of the Psychiatric Genomics Consortium, 2014
OTUD7B	SCZ-associated genes	Schizophrenia Working Group of the Psychiatric Genomics Consortium, 2014
PLEKHO1	SCZ-associated genes	Schizophrenia Working Group of the Psychiatric Genomics Consortium, 2014
VPS45	SCZ-associated genes	Schizophrenia Working Group of the Psychiatric Genomics Consortium, 2014
SNAP91	SCZ-associated genes	Schizophrenia Working Group of the Psychiatric Genomics Consortium, 2014
PLCH2	SCZ-associated genes	Schizophrenia Working Group of the Psychiatric Genomics Consortium, 2014
ERCC4	SCZ-associated genes	Schizophrenia Working Group of the Psychiatric Genomics Consortium, 2014
MLL5	SCZ-associated genes	Schizophrenia Working Group of the Psychiatric Genomics Consortium, 2014
PUS7	SCZ-associated genes	Schizophrenia Working Group of the Psychiatric Genomics Consortium, 2014
SRPK2	SCZ-associated genes	Schizophrenia Working Group of the Psychiatric Genomics Consortium, 2014
RERE	SCZ-associated genes; MDD-associated genes	Schizophrenia Working Group of the Psychiatric Genomics Consortium, 2014; Major Depressive Disorder Working Group, Wray, and Sullivan, 2017
SLC45A1	SCZ-associated genes	Schizophrenia Working Group of the Psychiatric Genomics Consortium, 2014
ATP2A2	SCZ-associated genes	Schizophrenia Working Group of the Psychiatric Genomics Consortium, 2014
C4orf27	SCZ-associated genes	Schizophrenia Working Group of the Psychiatric Genomics Consortium, 2014
CLCN3	SCZ-associated genes	Schizophrenia Working Group of the Psychiatric Genomics Consortium, 2014
NEK1	SCZ-associated genes	Schizophrenia Working Group of the Psychiatric Genomics Consortium, 2014
FUT9	SCZ-associated genes	Schizophrenia Working Group of the Psychiatric Genomics Consortium, 2014
CENPM	SCZ-associated genes	Schizophrenia Working Group of the Psychiatric Genomics Consortium, 2014
CYP2D6	SCZ-associated genes	Schizophrenia Working Group of the Psychiatric Genomics Consortium, 2014
FAM109B	SCZ-associated genes	Schizophrenia Working Group of the Psychiatric Genomics Consortium, 2014
NAGA	SCZ-associated genes	Schizophrenia Working Group of the Psychiatric Genomics Consortium, 2014
NDUFA6	SCZ-associated genes	Schizophrenia Working Group of the Psychiatric Genomics Consortium, 2014
SEPT3	SCZ-associated genes	Schizophrenia Working Group of the Psychiatric Genomics Consortium, 2014
SMDT1	SCZ-associated genes	Schizophrenia Working Group of the Psychiatric Genomics Consortium, 2014
SREBF2	SCZ-associated genes	Schizophrenia Working Group of the Psychiatric Genomics Consortium, 2014
TCF20	SCZ-associated genes	Schizophrenia Working Group of the Psychiatric Genomics Consortium, 2014
TNFRSF13C	SCZ-associated genes	Schizophrenia Working Group of the Psychiatric Genomics Consortium, 2014
WBP2NL	SCZ-associated genes	Schizophrenia Working Group of the Psychiatric Genomics Consortium, 2014
BTBD18	SCZ-associated genes	Schizophrenia Working Group of the Psychiatric Genomics Consortium, 2014
C11orf31	SCZ-associated genes	Schizophrenia Working Group of the Psychiatric Genomics Consortium, 2014
CLP1	SCZ-associated genes	Schizophrenia Working Group of the Psychiatric Genomics Consortium, 2014
CTNND1	SCZ-associated genes	Schizophrenia Working Group of the Psychiatric Genomics Consortium, 2014
MED19	SCZ-associated genes	Schizophrenia Working Group of the Psychiatric Genomics Consortium, 2014
SERPING1	SCZ-associated genes	Schizophrenia Working Group of the Psychiatric Genomics Consortium, 2014
TMX2	SCZ-associated genes	Schizophrenia Working Group of the Psychiatric Genomics Consortium, 2014
YPEL4	SCZ-associated genes	Schizophrenia Working Group of the Psychiatric Genomics Consortium, 2014
ZDHHC5	SCZ-associated genes	Schizophrenia Working Group of the Psychiatric Genomics Consortium, 2014
LUZP2	SCZ-associated genes	Schizophrenia Working Group of the Psychiatric Genomics Consortium, 2014
DGKI	SCZ-associated genes	Schizophrenia Working Group of the Psychiatric Genomics Consortium, 2014
PTN	SCZ-associated genes	Schizophrenia Working Group of the Psychiatric Genomics Consortium, 2014
TLE1	SCZ-associated genes	Schizophrenia Working Group of the Psychiatric Genomics Consortium, 2014
AKT3	SCZ-associated genes	Schizophrenia Working Group of the Psychiatric Genomics Consortium, 2014
SDCCAG8	SCZ-associated genes	Schizophrenia Working Group of the Psychiatric Genomics Consortium, 2014
ANKRD63	SCZ-associated genes	Schizophrenia Working Group of the Psychiatric Genomics Consortium, 2014
PAK6	SCZ-associated genes	Schizophrenia Working Group of the Psychiatric Genomics Consortium, 2014
PLCB2	SCZ-associated genes	Schizophrenia Working Group of the Psychiatric Genomics Consortium, 2014
ZNF536	SCZ-associated genes	Schizophrenia Working Group of the Psychiatric Genomics Consortium, 2014
MEF2C	SCZ-associated genes	Schizophrenia Working Group of the Psychiatric Genomics Consortium, 2014
TBC1D5	SCZ-associated genes	Schizophrenia Working Group of the Psychiatric Genomics Consortium, 2014
CDC25C	SCZ-associated genes	Schizophrenia Working Group of the Psychiatric Genomics Consortium, 2014
CTNNA1	SCZ-associated genes	Schizophrenia Working Group of the Psychiatric Genomics Consortium, 2014
EGR1	SCZ-associated genes	Schizophrenia Working Group of the Psychiatric Genomics Consortium, 2014
ETF1	SCZ-associated genes	Schizophrenia Working Group of the Psychiatric Genomics Consortium, 2014
FAM53C	SCZ-associated genes	Schizophrenia Working Group of the Psychiatric Genomics Consortium, 2014
GFRA3	SCZ-associated genes	Schizophrenia Working Group of the Psychiatric Genomics Consortium, 2014
HSPA9	SCZ-associated genes	Schizophrenia Working Group of the Psychiatric Genomics Consortium, 2014
KDM3B	SCZ-associated genes	Schizophrenia Working Group of the Psychiatric Genomics Consortium, 2014
REEP2	SCZ-associated genes	Schizophrenia Working Group of the Psychiatric Genomics Consortium, 2014
BCL11B	SCZ-associated genes	Schizophrenia Working Group of the Psychiatric Genomics Consortium, 2014
RGS6	SCZ-associated genes	Schizophrenia Working Group of the Psychiatric Genomics Consortium, 2014
HCN1	SCZ-associated genes	Schizophrenia Working Group of the Psychiatric Genomics Consortium, 2014
CA8	SCZ-associated genes	Schizophrenia Working Group of the Psychiatric Genomics Consortium, 2014
CYP26B1	SCZ-associated genes	Schizophrenia Working Group of the Psychiatric Genomics Consortium, 2014
GRAMD1B	SCZ-associated genes	Schizophrenia Working Group of the Psychiatric Genomics Consortium, 2014
SATB2	SCZ-associated genes	Schizophrenia Working Group of the Psychiatric Genomics Consortium, 2014
PCGEM1	SCZ-associated genes	Schizophrenia Working Group of the Psychiatric Genomics Consortium, 2014
GPM6A	SCZ-associated genes	Schizophrenia Working Group of the Psychiatric Genomics Consortium, 2014
CSMD1	SCZ-associated genes	Schizophrenia Working Group of the Psychiatric Genomics Consortium, 2014
CUL3	SCZ-associated genes	Schizophrenia Working Group of the Psychiatric Genomics Consortium, 2014
MMP16	SCZ-associated genes	Schizophrenia Working Group of the Psychiatric Genomics Consortium, 2014
GRIN2A	SCZ-associated genes	Schizophrenia Working Group of the Psychiatric Genomics Consortium, 2014
PRKD1	SCZ-associated genes	Schizophrenia Working Group of the Psychiatric Genomics Consortium, 2014
ATXN7	SCZ-associated genes	Schizophrenia Working Group of the Psychiatric Genomics Consortium, 2014
C3orf49	SCZ-associated genes	Schizophrenia Working Group of the Psychiatric Genomics Consortium, 2014
PSMD6	SCZ-associated genes	Schizophrenia Working Group of the Psychiatric Genomics Consortium, 2014
THOC7	SCZ-associated genes	Schizophrenia Working Group of the Psychiatric Genomics Consortium, 2014
ACD	SCZ-associated genes	Schizophrenia Working Group of the Psychiatric Genomics Consortium, 2014
C16orf86	SCZ-associated genes	Schizophrenia Working Group of the Psychiatric Genomics Consortium, 2014
PSMB10	SCZ-associated genes	Schizophrenia Working Group of the Psychiatric Genomics Consortium, 2014
RANBP10	SCZ-associated genes	Schizophrenia Working Group of the Psychiatric Genomics Consortium, 2014
SLC12A4	SCZ-associated genes	Schizophrenia Working Group of the Psychiatric Genomics Consortium, 2014
SLC7A6	SCZ-associated genes	Schizophrenia Working Group of the Psychiatric Genomics Consortium, 2014
SLC7A6OS	SCZ-associated genes	Schizophrenia Working Group of the Psychiatric Genomics Consortium, 2014
THAP11	SCZ-associated genes	Schizophrenia Working Group of the Psychiatric Genomics Consortium, 2014
TSNAXIP1	SCZ-associated genes	Schizophrenia Working Group of the Psychiatric Genomics Consortium, 2014
CENPT	SCZ-associated genes	Schizophrenia Working Group of the Psychiatric Genomics Consortium, 2014
CTRL	SCZ-associated genes	Schizophrenia Working Group of the Psychiatric Genomics Consortium, 2014
DDX28	SCZ-associated genes	Schizophrenia Working Group of the Psychiatric Genomics Consortium, 2014
DPEP2	SCZ-associated genes	Schizophrenia Working Group of the Psychiatric Genomics Consortium, 2014
DPEP3	SCZ-associated genes	Schizophrenia Working Group of the Psychiatric Genomics Consortium, 2014
DUS2L	SCZ-associated genes	Schizophrenia Working Group of the Psychiatric Genomics Consortium, 2014
EDC4	SCZ-associated genes	Schizophrenia Working Group of the Psychiatric Genomics Consortium, 2014
ENKD1	SCZ-associated genes	Schizophrenia Working Group of the Psychiatric Genomics Consortium, 2014
ESRP2	SCZ-associated genes	Schizophrenia Working Group of the Psychiatric Genomics Consortium, 2014
GFOD2	SCZ-associated genes	Schizophrenia Working Group of the Psychiatric Genomics Consortium, 2014
LCAT	SCZ-associated genes	Schizophrenia Working Group of the Psychiatric Genomics Consortium, 2014
NFATC3	SCZ-associated genes	Schizophrenia Working Group of the Psychiatric Genomics Consortium, 2014
NRN1L	SCZ-associated genes	Schizophrenia Working Group of the Psychiatric Genomics Consortium, 2014
NUTF2	SCZ-associated genes	Schizophrenia Working Group of the Psychiatric Genomics Consortium, 2014
PARD6A	SCZ-associated genes	Schizophrenia Working Group of the Psychiatric Genomics Consortium, 2014
PLA2G15	SCZ-associated genes	Schizophrenia Working Group of the Psychiatric Genomics Consortium, 2014
PSKH1	SCZ-associated genes	Schizophrenia Working Group of the Psychiatric Genomics Consortium, 2014
EPC2	SCZ-associated genes	Schizophrenia Working Group of the Psychiatric Genomics Consortium, 2014
ATPAF2	SCZ-associated genes	Schizophrenia Working Group of the Psychiatric Genomics Consortium, 2014
DRG2	SCZ-associated genes	Schizophrenia Working Group of the Psychiatric Genomics Consortium, 2014
GID4	SCZ-associated genes	Schizophrenia Working Group of the Psychiatric Genomics Consortium, 2014
LRRC48	SCZ-associated genes	Schizophrenia Working Group of the Psychiatric Genomics Consortium, 2014
MYO15A	SCZ-associated genes	Schizophrenia Working Group of the Psychiatric Genomics Consortium, 2014
RAI1	SCZ-associated genes	Schizophrenia Working Group of the Psychiatric Genomics Consortium, 2014
SREBF1	SCZ-associated genes	Schizophrenia Working Group of the Psychiatric Genomics Consortium, 2014
TOM1L2	SCZ-associated genes	Schizophrenia Working Group of the Psychiatric Genomics Consortium, 2014
TLE3	SCZ-associated genes	Schizophrenia Working Group of the Psychiatric Genomics Consortium, 2014
CNOT1	SCZ-associated genes	Schizophrenia Working Group of the Psychiatric Genomics Consortium, 2014
SLC38A7	SCZ-associated genes	Schizophrenia Working Group of the Psychiatric Genomics Consortium, 2014
CLU	SCZ-associated genes	Schizophrenia Working Group of the Psychiatric Genomics Consortium, 2014
EPHX2	SCZ-associated genes	Schizophrenia Working Group of the Psychiatric Genomics Consortium, 2014
NLGN4X	SCZ-associated genes	Schizophrenia Working Group of the Psychiatric Genomics Consortium, 2014
RIMS1	SCZ-associated genes	Schizophrenia Working Group of the Psychiatric Genomics Consortium, 2014
DFNA5	SCZ-associated genes	Schizophrenia Working Group of the Psychiatric Genomics Consortium, 2014
MPP6	SCZ-associated genes	Schizophrenia Working Group of the Psychiatric Genomics Consortium, 2014
OSBPL3	SCZ-associated genes	Schizophrenia Working Group of the Psychiatric Genomics Consortium, 2014
MAN2A1	SCZ-associated genes	Schizophrenia Working Group of the Psychiatric Genomics Consortium, 2014
MIR548AJ2	SCZ-associated genes	Schizophrenia Working Group of the Psychiatric Genomics Consortium, 2014
GALNT10	SCZ-associated genes	Schizophrenia Working Group of the Psychiatric Genomics Consortium, 2014
C11orf87	SCZ-associated genes	Schizophrenia Working Group of the Psychiatric Genomics Consortium, 2014
TMTC1	SCZ-associated genes	Schizophrenia Working Group of the Psychiatric Genomics Consortium, 2014
PODXL	SCZ-associated genes	Schizophrenia Working Group of the Psychiatric Genomics Consortium, 2014
FAM5B	SCZ-associated genes	Schizophrenia Working Group of the Psychiatric Genomics Consortium, 2014
CD46	SCZ-associated genes	Schizophrenia Working Group of the Psychiatric Genomics Consortium, 2014
CR1L	SCZ-associated genes	Schizophrenia Working Group of the Psychiatric Genomics Consortium, 2014
KCNB1	SCZ-associated genes	Schizophrenia Working Group of the Psychiatric Genomics Consortium, 2014
PTGIS	SCZ-associated genes	Schizophrenia Working Group of the Psychiatric Genomics Consortium, 2014
C12orf79	SCZ-associated genes	Schizophrenia Working Group of the Psychiatric Genomics Consortium, 2014
DPP4	SCZ-associated genes	Schizophrenia Working Group of the Psychiatric Genomics Consortium, 2014
SLC4A10	SCZ-associated genes	Schizophrenia Working Group of the Psychiatric Genomics Consortium, 2014
NOSIP	SCZ-associated genes	Schizophrenia Working Group of the Psychiatric Genomics Consortium, 2014
PRR12	SCZ-associated genes	Schizophrenia Working Group of the Psychiatric Genomics Consortium, 2014
PRRG2	SCZ-associated genes	Schizophrenia Working Group of the Psychiatric Genomics Consortium, 2014
RCN3	SCZ-associated genes	Schizophrenia Working Group of the Psychiatric Genomics Consortium, 2014
RRAS	SCZ-associated genes	Schizophrenia Working Group of the Psychiatric Genomics Consortium, 2014
SCAF1	SCZ-associated genes	Schizophrenia Working Group of the Psychiatric Genomics Consortium, 2014
C12orf42	SCZ-associated genes	Schizophrenia Working Group of the Psychiatric Genomics Consortium, 2014
CD14	SCZ-associated genes	Schizophrenia Working Group of the Psychiatric Genomics Consortium, 2014
DND1	SCZ-associated genes	Schizophrenia Working Group of the Psychiatric Genomics Consortium, 2014
HARS	SCZ-associated genes	Schizophrenia Working Group of the Psychiatric Genomics Consortium, 2014
HARS2	SCZ-associated genes	Schizophrenia Working Group of the Psychiatric Genomics Consortium, 2014
IK	SCZ-associated genes	Schizophrenia Working Group of the Psychiatric Genomics Consortium, 2014
NDUFA2	SCZ-associated genes	Schizophrenia Working Group of the Psychiatric Genomics Consortium, 2014
PCDHA1	SCZ-associated genes	Schizophrenia Working Group of the Psychiatric Genomics Consortium, 2014
PCDHA10	SCZ-associated genes	Schizophrenia Working Group of the Psychiatric Genomics Consortium, 2014
PCDHA2	SCZ-associated genes	Schizophrenia Working Group of the Psychiatric Genomics Consortium, 2014
PCDHA3	SCZ-associated genes	Schizophrenia Working Group of the Psychiatric Genomics Consortium, 2014
PCDHA4	SCZ-associated genes	Schizophrenia Working Group of the Psychiatric Genomics Consortium, 2014
PCDHA5	SCZ-associated genes	Schizophrenia Working Group of the Psychiatric Genomics Consortium, 2014
PCDHA6	SCZ-associated genes	Schizophrenia Working Group of the Psychiatric Genomics Consortium, 2014
PCDHA7	SCZ-associated genes	Schizophrenia Working Group of the Psychiatric Genomics Consortium, 2014
PCDHA8	SCZ-associated genes	Schizophrenia Working Group of the Psychiatric Genomics Consortium, 2014
PCDHA9	SCZ-associated genes	Schizophrenia Working Group of the Psychiatric Genomics Consortium, 2014
TMCO6	SCZ-associated genes	Schizophrenia Working Group of the Psychiatric Genomics Consortium, 2014
WDR55	SCZ-associated genes	Schizophrenia Working Group of the Psychiatric Genomics Consortium, 2014
ZMAT2	SCZ-associated genes	Schizophrenia Working Group of the Psychiatric Genomics Consortium, 2014
LMAN2L	BP-associated genes	Stahl et al., 2017
ADCY2	BP-associated genes	Stahl et al., 2017
POU3F2	BP-associated genes	Stahl et al., 2017
ANK3	BP-associated genes	Stahl et al., 2017
ADD3	BP-associated genes	Stahl et al., 2017
FADS2	BP-associated genes	Stahl et al., 2017
TOPAZ1	MDD-associated genes	Major Depressive Disorder Working Group, Wray, and Sullivan, 2017
RSRC1	MDD-associated genes	Major Depressive Disorder Working Group, Wray, and Sullivan, 2017
SLC30A9	MDD-associated genes	Major Depressive Disorder Working Group, Wray, and Sullivan, 2017
TENM2	MDD-associated genes	Major Depressive Disorder Working Group, Wray, and Sullivan, 2017
TMEM106B	MDD-associated genes	Major Depressive Disorder Working Group, Wray, and Sullivan, 2017
ASTN2	MDD-associated genes	Major Depressive Disorder Working Group, Wray, and Sullivan, 2017
DENND1A	MDD-associated genes	Major Depressive Disorder Working Group, Wray, and Sullivan, 2017
SORCS3	MDD-associated genes	Major Depressive Disorder Working Group, Wray, and Sullivan, 2017
DKFZp686K1684	MDD-associated genes	Major Depressive Disorder Working Group, Wray, and Sullivan, 2017
PAUPAR	MDD-associated genes	Major Depressive Disorder Working Group, Wray, and Sullivan, 2017
SOX5	MDD-associated genes	Major Depressive Disorder Working Group, Wray, and Sullivan, 2017
ENOX1	MDD-associated genes	Major Depressive Disorder Working Group, Wray, and Sullivan, 2017
OLFM4	MDD-associated genes	Major Depressive Disorder Working Group, Wray, and Sullivan, 2017
LRFN5	MDD-associated genes	Major Depressive Disorder Working Group, Wray, and Sullivan, 2017
SYNE2	MDD-associated genes	Major Depressive Disorder Working Group, Wray, and Sullivan, 2017
DLST	MDD-associated genes	Major Depressive Disorder Working Group, Wray, and Sullivan, 2017
RBFOX1	MDD-associated genes	Major Depressive Disorder Working Group, Wray, and Sullivan, 2017
SHISA9	MDD-associated genes	Major Depressive Disorder Working Group, Wray, and Sullivan, 2017
CRYBA1	MDD-associated genes	Major Depressive Disorder Working Group, Wray, and Sullivan, 2017
DCC	MDD-associated genes	Major Depressive Disorder Working Group, Wray, and Sullivan, 2017
RAB27B	MDD-associated genes	Major Depressive Disorder Working Group, Wray, and Sullivan, 2017
Abbreviations. SCZ: schizophrenia, BP: bipolar disorder, MDD: major depressive disorder
